# Supplementary material for: Circulating Extracellular Vesicles microRNAs Are Altered in Women Undergoing Preterm Birth
Source: Int J Mol Sci. 2023 Mar 14;24(6):5527. doi: 10.3390/ijms24065527 (PMC10058006; doi:10.3390/ijms24065527)
Supplement: Supplementary file 1 [file ijms-24-05527-s001.zip]

Archive with 1 entries (1 files):
- ijms-2219716-supplementary.xlsx
