# Supplementary material for: Circulating Extracellular Vesicles microRNAs Are Altered in Women Undergoing Preterm Birth
Source: Int J Mol Sci. 2023 Mar 14;24(6):5527. doi: 10.3390/ijms24065527 (PMC10058006; doi:10.3390/ijms24065527)
Supplement: Supplementary file 1 [file ijms-24-05527-s001.zip › ijms-2219716-supplementary.xlsx]

## Sheet: GO miR-612 targets
Term	Overlap	P-value	Adjusted P-value	Old P-value	Old Adjusted P-value	Odds Ratio	Combined Score	Genes
negative regulation of transcription, DNA-templated (GO:0045892)	25/948	3.42585e+09	0.006211069955664162	0	0	3.11947e+16	3925587625066040	YAP1;NFIX;ARID4A;PHF21A;MECP2;MIER3;BTRC;SNCA;TFAP2A;KLF12;MEF2C;RBFOX2;TGIF2;CBX5;KDM2B;CAV1;DAB2IP;FOXN3;CBFA2T2;FOXP1;NFIC;RLIM;MDM4;TP53;UBA52
negative regulation of transcription by RNA polymerase II (GO:0000122)	20/684	7.96441e+09	0.0072197370847671225	0	0	3.41253e+16	4006485443188420	TFAP2A;YAP1;KLF12;MEF2C;NFIX;TGIF2;CBX5;KDM2B;CAV1;SRF;DAB2IP;PHF21A;FOXP1;MECP2;MIER3;NFIC;MDM4;TP53;UBA52;SNCA
regulation of transcription by RNA polymerase II (GO:0006357)	41/2206	1.60721e+10	0.009712935531628863	0	0	2.25793e+16	2492398803138490	YAP1;NFIX;SRF;ARID4A;IKZF2;CHD2;HOXA13;BACH2;PHF21A;ZBTB3;MECP2;ZNF609;MIER3;ZMIZ2;PLAGL2;ZNF367;SNCA;BRD4;TFAP2A;ARNT2;KLF12;MEF2C;TGIF2;JAG1;CBX5;KDM2B;FUS;CAV1;TCF12;ATP2B4;DAB2IP;SMAD6;FOXP1;AHI1;MAVS;CTDSP1;NFIC;MDM4;TP53;UBA52;CREB5
regulation of transcription, DNA-templated (GO:0006355)	40/2244	5.41129e+10	0.020869914879332957	0	0	2.14461e+16	2.10695e+16	YAP1;NFIX;PHF1;SRF;ARID4A;IKZF2;CHD2;HOXA13;BACH2;ZBTB3;MECP2;ZNF609;ZMIZ2;PLAGL2;BTRC;ZNF367;BRD4;TFAP2A;ARNT2;KLF12;MEF2C;RBFOX2;TGIF2;CBX5;KDM2B;FUS;TCF12;ATP2B4;DAB2IP;FOXN3;SMAD6;CBFA2T2;FOXP1;RYBP;CTDSP1;NFIC;RLIM;MDM4;TP53;CREB5
positive regulation of mRNA catabolic process (GO:0061014)	1944-05-01	5.75563e+10	0.020869914879332957	0	0	1.37765e+16	1344962600303590	YTHDF1;CELF1;RC3H1;ZC3HAV1;GTPBP1
negative regulation of cAMP-mediated signaling (GO:0043951)	2023-10-03	9.49172e+10	0.028680827495867336	0	0	4563133640552990	4226604885707100	RNF157;MGRN1;PDE4D
negative regulation of cAMP-mediated signaling (GO:0043951)	11/310	1.8484e+12	0.044627132530575334	0	0	403276840404344	3466576773110840	TFAP2A;AKAP13;PLEKHG2;RYBP;PLEKHG5;ITSN1;DAB2IP;STK4;TP53;UBA52;SNCA
positive regulation of mRNA metabolic process (GO:1903313)	2013-03-01	2.21536e+11	0.044627132530575334	0	0	3193709677419350	2.68748e+16	RC3H1;ZC3HAV1;GTPBP1
positive regulation of neuron migration (GO:2001224)	2013-03-01	2.21536e+11	0.044627132530575334	0	0	3193709677419350	2.68748e+16	ZNF609;DAB2IP;NSMF
regulation of peptidyl-serine phosphorylation (GO:0033135)	1998-06-01	3.36928e+11	0.06108496081737685	0	0	702744119743407	5618890891929920	PAK1;CAV1;PDE4D;ATP2B4;STK4;SNCA
regulation of RNA metabolic process (GO:0051252)	1965-05-01	3.72975e+11	0.06147138399388202	0	0	8945199275362310	7061338433459340	SRRM4;CELF1;FUS;RC3H1;CLK3
positive regulation of programmed cell death (GO:0043068)	10/286	4.06871e+12	0.06147138399388202	0	0	3.95413e+16	3.087e+16	AKAP13;PLEKHG2;RYBP;PLEKHG5;ITSN1;DAB2IP;STK4;TP53;UBA52;SNCA
negative regulation of endothelial cell migration (GO:0010596)	1938-04-01	4.43526e+11	0.06185478562828932	0	0	1.25768e+16	9710229885154160	MECP2;MEF2C;ATP2B4;DAB2IP
regulation of apoptotic process (GO:0042981)	17/742	6.99518e+11	0.08157187271217971	0	0	2601940657578180	1890340786685180	TFAP2A;MEF2C;PLEKHG2;PLEKHG5;ITSN1;DAB2IP;SMAD6;STK4;RNF157;AHI1;AKAP13;RYBP;NSMF;NF2;TP53;UBA52;SNCA
regulation of cell-cell adhesion (GO:0022407)	1943-04-01	7.14754e+10	0.08157187271217971	0	0	1096160776160770	7940119209620990	JAG1;PODXL;NF2;MDGA1
histone H4-K16 acetylation (GO:0043984)	2019-03-01	7.19884e+11	0.08157187271217971	0	0	1.99546e+16	1.444e+16	JADE1;MSL2;JADE2
regulation of RNA splicing (GO:0043484)	1976-05-01	7.6731e+11	0.08183137447085656	0	0	7.55511e+16	5418995232777410	SRRM4;CELF1;FUS;SRSF3;CLK3
cellular response to antibiotic (GO:0071236)	2023-05-02	8.71825e+11	0.08266728570426368	0	0	7061675579322630	4.9749e+16	MEF2C;TP53
regulation of germinal center formation (GO:0002634)	2023-05-02	8.71825e+11	0.08266728570426368	0	0	7061675579322630	4.9749e+16	MEF2C;RC3H1
regulation of dendritic spine development (GO:0060998)	2021-03-01	9.74439e+11	0.08266728570426368	0	0	1.77357e+16	1229728603091320	MEF2C;DLG5;ARF6
response to progesterone (GO:0032570)	2021-03-01	9.74439e+11	0.08266728570426368	0	0	1.77357e+16	1229728603091320	YAP1;ABHD2;CAV1
regulation of synapse assembly (GO:0051963)	1947-04-01	0.0010031330863175957	0.08266728570426368	0	0	9939912005028280	6863138570761940	MEF2C;DLG5;MDGA1;SNCA
neuron migration (GO:0001764)	1950-04-01	0.0012670233065111875	0.08626755467298312	0	0	9290246768507630	6197602570367330	NRP1;MEF2C;NAV1;MDGA1
negative regulation of G protein-coupled receptor signaling pathway (GO:0045744)	2023-03-01	0.0012796489270510978	0.08626755467298312	0	0	1.59605e+16	1.06315e+16	RNF157;MGRN1;SNCA
contact inhibition (GO:0060242)	2023-06-02	0.001299607122307029	0.08626755467298312	0	0	5295989304812830	351955205011133	YAP1;PAK1
embryonic camera-type eye morphogenesis (GO:0048596)	2023-06-02	0.001299607122307029	0.08626755467298312	0	0	5295989304812830	351955205011133	TFAP2A;KDM2B
histone H4-K12 acetylation (GO:0043983)	2023-06-02	0.001299607122307029	0.08626755467298312	0	0	5295989304812830	351955205011133	JADE1;JADE2
transforming growth factor beta receptor signaling pathway (GO:0007179)	1989-05-01	0.0015620942487000384	0.08626755467298312	0	0	6381664078674940	4.12366e+16	SMURF1;ZMIZ2;SMAD6;FMOD;UBA52
negative regulation of nucleic acid-templated transcription (GO:1903507)	12/464	0.001588301959859003	0.08626755467298312	0	0	2903704814759260	1.87146e+16	TFAP2A;MECP2;RBFOX2;CBX5;DAB2IP;RLIM;ARID4A;FOXN3;BTRC;CBFA2T2;TP53;FOXP1
regulation of cAMP-mediated signaling (GO:0043949)	2025-03-01	0.001638984312318265	0.08626755467298312	0	0	1.45081e+16	9305006220016980	RNF157;MGRN1;PDE4D
regulation of mRNA splicing, via spliceosome (GO:0048024)	1990-05-01	0.0016415063783805771	0.08626755467298312	0	0	6306265984654730	4.04367e+16	SRRM4;RBFOX2;CELF1;CELF2;SRSF3
regulation of alternative mRNA splicing, via spliceosome (GO:0000381)	1954-04-01	0.0016896296420258786	0.08626755467298312	0	0	8545297297297290	5454673411494110	SRRM4;RBFOX2;CELF1;CELF2
receptor-mediated endocytosis of virus by host cell (GO:0019065)	2023-07-02	0.0018081451062180688	0.08626755467298312	0	0	4236577540106950	2675590956523500	PIKFYVE;CAV1
glomerular epithelial cell development (GO:0072310)	2023-07-02	0.0018081451062180688	0.08626755467298312	0	0	4236577540106950	2675590956523500	JAG1;PODXL
glomerular visceral epithelial cell development (GO:0072015)	2023-07-02	0.0018081451062180688	0.08626755467298312	0	0	4236577540106950	2675590956523500	JAG1;PODXL
negative regulation of RIG-I signaling pathway (GO:0039536)	2023-07-02	0.0018081451062180688	0.08626755467298312	0	0	4236577540106950	2675590956523500	NPLOC4;SEC14L1
positive regulation of intracellular estrogen receptor signaling pathway (GO:0033148)	2023-07-02	0.0018081451062180688	0.08626755467298312	0	0	4236577540106950	2675590956523500	YAP1;PAK1
positive regulation of microtubule nucleation (GO:0090063)	2023-07-02	0.0018081451062180688	0.08626755467298312	0	0	4236577540106950	2675590956523500	MECP2;PAK1
positive regulation of peptidyl-serine phosphorylation (GO:0033138)	1993-05-01	0.0018975529704734898	0.08821188552483172	0	0	6090353260869560	3816940186395660	PAK1;CAV1;ATP2B4;STK4;SNCA
regulation of reactive oxygen species metabolic process (GO:2000377)	1957-04-01	0.0020645692345044797	0.08864796834521337	0	0	8060377358490560	4983597258523510	TFAP2A;PIKFYVE;TP53;SNCA
negative regulation of cellular macromolecule biosynthetic process (GO:2000113)	13/547	0.0021629715630491855	0.08864796834521337	0	0	2666421944160700	1.63619e+16	TFAP2A;RBFOX2;CBX5;DAB2IP;ARID4A;FOXN3;CBFA2T2;FOXP1;MECP2;LARP1;RLIM;BTRC;TP53
receptor metabolic process (GO:0043112)	1958-04-01	0.002201335268016365	0.08864796834521337	0	0	7910710710710710	4840319571649180	SMURF1;CAV1;PLEKHJ1;SNCA
regulation of neuron migration (GO:2001222)	2028-03-01	0.0022864565120016833	0.08864796834521337	0	0	1.27652e+16	776217804869564	ZNF609;DAB2IP;NSMF
response to ketone (GO:1901654)	2028-03-01	0.0022864565120016833	0.08864796834521337	0	0	1.27652e+16	776217804869564	YAP1;ABHD2;CAV1
regulation of Cdc42 protein signal transduction (GO:0032489)	2023-08-02	0.002395891036357118	0.08864796834521337	0	0	3.5303e+16	2.13018e+16	ABCA1;NRP1
cellular response to epinephrine stimulus (GO:0071872)	2023-08-02	0.002395891036357118	0.08864796834521337	0	0	3.5303e+16	2.13018e+16	ATP2B4;SNCA
response to epinephrine (GO:0071871)	2023-08-02	0.002395891036357118	0.08864796834521337	0	0	3.5303e+16	2.13018e+16	ATP2B4;SNCA
negative regulation of monooxygenase activity (GO:0032769)	2023-08-02	0.002395891036357118	0.08864796834521337	0	0	3.5303e+16	2.13018e+16	ATP2B4;SNCA
positive regulation of intracellular steroid hormone receptor signaling pathway (GO:0033145)	2023-08-02	0.002395891036357118	0.08864796834521337	0	0	3.5303e+16	2.13018e+16	YAP1;PAK1
regulation of mRNA stability (GO:0043488)	6/146	0.002674897460176866	0.09699178190601315	0	0	4606791569086650	2.72899e+16	YTHDF1;LARP1;FUS;CELF1;RC3H1;UBA52
negative regulation of intracellular signal transduction (GO:1902532)	7/198	0.0028187753007848128	0.09862791884108761	0	0	3950865888038660	2.31973e+16	RNF157;MGRN1;DLG5;CAV1;PDE4D;ATP2B4;DAB2IP
regulation of canonical Wnt signaling pathway (GO:0060828)	8/253	0.0028665963284367837	0.09862791884108761	0	0	3.52978e+16	2066554310944010	CSNK1G3;JRK;CAV1;JADE1;DAB2IP;BTRC;STK4;ANKRD6
regulation of intracellular signal transduction (GO:1902531)	11/437	0.0030366861630916225	0.09862791884108761	0	0	2.81209e+16	1.63016e+16	INPP5B;AKAP13;PAK1;PLEKHG2;PLEKHG5;ITSN1;DAB2IP;MDM4;NF2;STK4;TP53
endothelial cell chemotaxis (GO:0035767)	2023-09-02	0.0030613184628550784	0.09862791884108761	0	0	3.02582e+16	1.75162e+16	NRP1;PLEKHG5
negative regulation of nitric oxide biosynthetic process (GO:0045019)	2023-09-02	0.0030613184628550784	0.09862791884108761	0	0	3.02582e+16	1.75162e+16	CAV1;ATP2B4
negative regulation of nitric oxide metabolic process (GO:1904406)	2023-09-02	0.0030613184628550784	0.09862791884108761	0	0	3.02582e+16	1.75162e+16	CAV1;ATP2B4
regulation of gene expression (GO:0010468)	20/1079	0.0031151007909996126	0.09862791884108761	0	0	2095535030815040	1.20944e+16	TFAP2A;YAP1;ARNT2;SRRM4;MEF2C;TGIF2;FUS;CELF1;PHF1;ATP2B4;RC3H1;FOXN3;CLK3;FOXP1;MECP2;LARP1;RYBP;RLIM;TP53;KDM6A
negative regulation of cell cycle process (GO:0010948)	1964-04-01	0.003155222996570922	0.09862791884108761	0	0	7117477477477470	4098738982779730	CBX5;RYBP;DAB2IP;CCP110
negative regulation of cell population proliferation (GO:0008285)	10/379	0.0033377159700518823	0.10256405175769598	0	0	2.94348e+16	1.67851e+16	TFAP2A;PAK1;KDM2B;CELF1;DLG5;DAB2IP;MDM4;NF2;SMAD6;TP53
nervous system development (GO:0007399)	11/447	0.0036025561198291135	0.1037746325740581	0	0	2.74617e+16	1.54503e+16	YAP1;AHI1;ARNT2;SRRM4;MARCKSL1;MEF2C;RBFOX2;JAG1;GDA;DPYSL2;NAV1
negative regulation of gene expression (GO:0010629)	9/322	0.0036339333229665626	0.1037746325740581	0	0	3114696485623000	1.74966e+16	YAP1;MECP2;MEF2C;LARP1;CELF1;PHF1;ATP2B4;FOXP1;ASB1
regulation of axon guidance (GO:1902667)	2023-10-02	0.0038029224368117346	0.1037746325740581	0	0	2647459893048120	1.47516e+16	NRP1;YTHDF1
regulation of microtubule nucleation (GO:0010968)	2023-10-02	0.0038029224368117346	0.1037746325740581	0	0	2647459893048120	1.47516e+16	MECP2;PAK1
response to laminar fluid shear stress (GO:0034616)	2023-10-02	0.0038029224368117346	0.1037746325740581	0	0	2647459893048120	1.47516e+16	ABCA1;SMAD6
negative regulation of viral-induced cytoplasmic pattern recognition receptor signaling pathway (GO:0039532)	2023-10-02	0.0038029224368117346	0.1037746325740581	0	0	2647459893048120	1.47516e+16	NPLOC4;SEC14L1
protein localization to endosome (GO:0036010)	2023-10-02	0.0038029224368117346	0.1037746325740581	0	0	2647459893048120	1.47516e+16	NRP1;ARF6
negative regulation of transforming growth factor beta receptor signaling pathway (GO:0030512)	1968-04-01	0.003927825076048075	0.1037746325740581	0	0	6.67128e+16	3695670678288400	SMURF1;CAV1;SMAD6;UBA52
epithelial tube morphogenesis (GO:0060562)	1934-03-01	0.004006742570426954	0.1037746325740581	0	0	1.02914e+16	5.6806e+16	PAK1;MEF2C;PODXL
response to steroid hormone (GO:0048545)	1934-03-01	0.004006742570426954	0.1037746325740581	0	0	1.02914e+16	5.6806e+16	YAP1;ABHD2;CAV1
negative regulation of blood vessel endothelial cell migration (GO:0043537)	1934-03-01	0.004006742570426954	0.1037746325740581	0	0	1.02914e+16	5.6806e+16	MECP2;MEF2C;ATP2B4
protein autophosphorylation (GO:0046777)	6/159	0.004071686868220642	0.10397138439554962	0	0	421257902067931	2.31848e+16	PAK1;PIKFYVE;EEF2K;AAK1;ULK1;STK4
negative regulation of multicellular organismal process (GO:0051241)	7/214	0.0043193232647769945	0.10677646285359346	0	0	3642512077294680	1.98322e+16	MEF2C;SRF;ARRDC3;ATP2B4;DAB2IP;SMAD6;ASB1
protein ubiquitination (GO:0016567)	12/525	0.004331787974588661	0.10677646285359346	0	0	2550368388013340	1387853066699960	FBXL20;RNF157;VCPIP1;SMURF1;MGRN1;MSL2;RLIM;RC3H1;BTRC;UBA52;FBXO41;ASB1
regulation of plasma membrane bounded cell projection assembly (GO:0120032)	1970-04-01	0.0043582229736160594	0.10677646285359346	0	0	6468468468468460	3516059505878260	TBC1D20;PODXL;CAV1;ARF6
cellular response to transforming growth factor beta stimulus (GO:0071560)	5/114	0.004574309130753672	0.10736723698179011	0	0	4911747108097320	2646105323728200	MEF2C;SMURF1;ZMIZ2;SMAD6;UBA52
regulation of biosynthetic process (GO:0009889)	2023-11-02	0.004619219241356662	0.10736723698179011	0	0	2.35318e+16	1.26543e+16	PIKFYVE;SNCA
hepatocyte growth factor receptor signaling pathway (GO:0048012)	2023-11-02	0.004619219241356662	0.10736723698179011	0	0	2.35318e+16	1.26543e+16	NRP1;PAK1
negative regulation of receptor signaling pathway via STAT (GO:1904893)	2023-11-02	0.004619219241356662	0.10736723698179011	0	0	2.35318e+16	1.26543e+16	CAV1;NF2
regulation of transport (GO:0051049)	1937-03-01	0.005096004132898292	0.11613205517158635	0	0	9381878557874760	4952973786409010	NRP1;EPB41;SNCA
mRNA destabilization (GO:0061157)	1938-03-01	0.0054947893879823155	0.11613205517158635	0	0	911336405529954	474255366228299	YTHDF1;CELF1;RC3H1
negative regulation of G0 to G1 transition (GO:0070317)	1938-03-01	0.0054947893879823155	0.11613205517158635	0	0	911336405529954	474255366228299	CBX5;RYBP;DAB2IP
pyrimidine nucleobase metabolic process (GO:0006206)	2023-12-02	0.005508746136103931	0.11613205517158635	0	0	2117754010695180	1.10153e+16	DPYSL2;UMPS
regulation of cell communication by electrical coupling involved in cardiac conduction (GO:1901844)	2023-12-02	0.005508746136103931	0.11613205517158635	0	0	2117754010695180	1.10153e+16	CAV1;PDE4D
glomerular visceral epithelial cell differentiation (GO:0072112)	2023-12-02	0.005508746136103931	0.11613205517158635	0	0	2117754010695180	1.10153e+16	JAG1;PODXL
negative regulation of cellular response to vascular endothelial growth factor stimulus (GO:1902548)	2023-12-02	0.005508746136103931	0.11613205517158635	0	0	2117754010695180	1.10153e+16	ATP2B4;DAB2IP
negative regulation of cilium assembly (GO:1902018)	2023-12-02	0.005508746136103931	0.11613205517158635	0	0	2117754010695180	1.10153e+16	YAP1;CCP110
positive regulation of transcription by RNA polymerase II (GO:0045944)	17/908	0.0057238048695548915	0.11927883021267838	0	0	2.09877e+16	10836180942179	TFAP2A;YAP1;ARNT2;MEF2C;NFIX;JAG1;SRF;TCF12;DAB2IP;AHI1;MAVS;ZNF609;ZMIZ2;NFIC;TP53;UBA52;BRD4
regulation of dendrite development (GO:0050773)	1939-03-01	0.005911807302893249	0.12179666636528932	0	0	8859767025089600	4545772534576180	DAB2IP;SARM1;NSMF
regulation of mRNA catabolic process (GO:0061013)	5/122	0.006081697702798131	0.12218979963594961	0	0	4574043106651800	2333892410911510	YTHDF1;RC3H1;ZC3HAV1;GTPBP1;UBA52
regulation of cell population proliferation (GO:0042127)	15/764	0.006105315398422788	0.12218979963594961	0	0	2.19396e+16	1.11861e+16	TFAP2A;YAP1;RBFOX2;JAG1;CELF1;DAB2IP;GAB2;SMAD6;MECP2;PAK1;ZNF609;DLG5;MDM4;NF2;TP53
regulation of anatomical structure morphogenesis (GO:0022603)	5/123	0.006291930919667734	0.12218979963594961	0	0	4.53505e+16	2.29858e+16	MEF2C;PAK1;SARM1;RC3H1;NSMF
bone development (GO:0060348)	1940-03-01	0.006347270956235093	0.12218979963594961	0	0	8619877942458580	4361425785883100	TFAP2A;AKAP13;TP53
regulation of cell communication by electrical coupling (GO:0010649)	2013-02-01	0.0064700610948986	0.12218979963594961	0	0	1925133689839570	9703770598812700	CAV1;PDE4D
high-density lipoprotein particle assembly (GO:0034380)	2013-02-01	0.0064700610948986	0.12218979963594961	0	0	1925133689839570	9703770598812700	ABCA1;BMP1
response to iron ion (GO:0010039)	2013-02-01	0.0064700610948986	0.12218979963594961	0	0	1925133689839570	9703770598812700	TFAP2A;SNCA
lymphocyte mediated immunity (GO:0002449)	2013-02-01	0.0064700610948986	0.12218979963594961	0	0	1925133689839570	9703770598812700	JAG1;KLRD1
negative regulation of apoptotic process (GO:0043066)	11/485	0.0065671130942394195	0.12274408288511411	0	0	2.52106e+16	1.26701e+16	TFAP2A;YAP1;RNF157;AHI1;MEF2C;KDM2B;CAV1;SMAD6;TP53;UBA52;SNCA
regulation of G0 to G1 transition (GO:0070316)	1941-03-01	0.006801382362747307	0.12455460831980673	0	0	8392614601018670	4188442916081900	CBX5;RYBP;DAB2IP
negative regulation of cell-cell adhesion (GO:0022408)	1941-03-01	0.006801382362747307	0.12455460831980673	0	0	8392614601018670	4188442916081900	JAG1;PODXL;NF2
negative regulation of cellular response to growth factor stimulus (GO:0090288)	1980-04-01	0.0069900146903247385	0.1267289663355875	0	0	5614509246088190	2786634002212610	SMURF1;ATP2B4;DAB2IP;SMAD6
RNA processing (GO:0006396)	6/179	0.007184579061265324	0.1280423807851851	0	0	3.72179e+16	1.83701e+16	SRRM4;RBPMS;FUS;CELF1;CELF2;RBMS2
histone H3 acetylation (GO:0043966)	1942-03-01	0.007274332719731972	0.1280423807851851	0	0	8177005789909010	4025869641116940	BRPF3;JADE1;JADE2
negative regulation of protein catabolic process (GO:0042177)	1942-03-01	0.007274332719731972	0.1280423807851851	0	0	8177005789909010	4025869641116940	DAB2IP;MDM4;SNCA
COPII-coated vesicle cargo loading (GO:0090110)	2014-02-01	0.007501742550998688	0.1307755696630829	0	0	1.76462e+16	8633599135193050	SAR1A;TBC1D20
heart looping (GO:0001947)	1943-03-01	0.0077663026307003835	0.13283308178735656	0	0	7972177419354830	3872852762417320	AHI1;MEF2C;SRF
negative regulation of type I interferon production (GO:0032480)	1943-03-01	0.0077663026307003835	0.13283308178735656	0	0	7972177419354830	3872852762417320	ILRUN;MAVS;NPLOC4
positive regulation of stress fiber assembly (GO:0051496)	1944-03-01	0.008277462346326387	0.1392511742615419	0	0	7777340676632570	3728627317734760	NRP1;PAK1;NF2
antigen receptor-mediated signaling pathway (GO:0050851)	6/185	0.008385483084556392	0.1392511742615419	0	0	3.59593e+16	1719306973974720	MEF2C;PAK1;PDE4D;RC3H1;BTRC;PAG1
positive regulation of transcription, DNA-templated (GO:0045893)	20/1183	0.008463725687763357	0.1392511742615419	0	0	1.89756e+16	9055098118368010	TFAP2A;YAP1;ARNT2;MEF2C;NFIX;JAG1;SRF;TCF12;DAB2IP;AHI1;MAVS;ZNF609;RYBP;ZMIZ2;NFIC;BTRC;TP53;UBA52;CREB5;BRD4
cellular response to exogenous dsRNA (GO:0071360)	2015-02-01	0.008602389143570156	0.1392511742615419	0	0	1.62879e+16	7746084051521690	MAVS;CAV1
histone H4-K5 acetylation (GO:0043981)	2015-02-01	0.008602389143570156	0.1392511742615419	0	0	1.62879e+16	7746084051521690	JADE1;JADE2
histone H4-K8 acetylation (GO:0043982)	2015-02-01	0.008602389143570156	0.1392511742615419	0	0	1.62879e+16	7746084051521690	JADE1;JADE2
positive regulation of Notch signaling pathway (GO:0045747)	1945-03-01	0.008807971977324728	0.14131728491052858	0	0	7591781874039930	3.59251e+16	YAP1;JAG1;AAK1
positive regulation of protein phosphorylation (GO:0001934)	9/371	0.008932419142645262	0.14165666919029068	0	0	2686325966850820	1.26743e+16	NRP1;PAK1;MAVS;RBPMS;CAV1;ATP2B4;STK4;TP53;SNCA
regulation of neuron death (GO:1901214)	1986-04-01	0.00898539269546797	0.14165666919029068	0	0	520210942649967	2451314622569290	MEF2C;SARM1;NSMF;SNCA
vesicle organization (GO:0016050)	1946-03-01	0.009357981732891613	0.14625880070459046	0	0	7414853713428350	3.46387e+16	SAR1A;CAV1;PLEKHJ1
negative regulation of cell differentiation (GO:0045596)	6/191	0.009724291569188658	0.14875038873301857	0	0	3.47825e+16	1.61152e+16	YAP1;ABCA1;JAG1;CAV1;DAB2IP;SMAD6
negative regulation of receptor signaling pathway via JAK-STAT (GO:0046426)	2016-02-01	0.009770619464870985	0.14875038873301857	0	0	1512375859434680	6999843238696840	CAV1;NF2
determination of heart left/right asymmetry (GO:0061371)	1947-03-01	0.009927632121729315	0.14875038873301857	0	0	7245967741935480	3342154280498750	AHI1;MEF2C;SRF
embryonic heart tube morphogenesis (GO:0003143)	1947-03-01	0.009927632121729315	0.14875038873301857	0	0	7245967741935480	3342154280498750	AHI1;MEF2C;SRF
positive regulation of neuron death (GO:1901216)	1947-03-01	0.009927632121729315	0.14875038873301857	0	0	7245967741935480	3342154280498750	TFAP2A;SARM1;SNCA
regulation of endothelial cell migration (GO:0010594)	1989-04-01	0.010109036844103176	0.1502269163799923	0	0	5017742448330680	2305314217378770	GPI;NRP1;DAB2IP;FOXP1
negative regulation of macromolecule metabolic process (GO:0010605)	6/194	0.010447925078055168	0.1511529939509103	0	0	3422218346703870	1.56099e+16	YAP1;MECP2;MEF2C;CELF1;ATP2B4;FOXP1
protein complex oligomerization (GO:0051259)	1990-04-01	0.010502876421954426	0.1511529939509103	0	0	4959145191703330	2.25944e+16	MPP2;CPSF7;FUS;SNCA
histone H4 acetylation (GO:0043967)	1948-03-01	0.010517054182196903	0.1511529939509103	0	0	7084587813620070	3226857686845740	JADE1;MSL2;JADE2
regulation of small GTPase mediated signal transduction (GO:0051056)	5/141	0.010998840403611895	0.1511529939509103	0	0	3931226023017900	1.77297e+16	INPP5B;AKAP13;PLEKHG2;PLEKHG5;ITSN1
positive regulation of cellular catabolic process (GO:0031331)	5/141	0.010998840403611895	0.1511529939509103	0	0	3931226023017900	1.77297e+16	RC3H1;ULK1;ZC3HAV1;GTPBP1;SNCA
pulmonary valve morphogenesis (GO:0003184)	2017-02-01	0.011005071815510293	0.1511529939509103	0	0	1.41148e+16	6364924303911210	JAG1;SMAD6
cellular response to gamma radiation (GO:0071480)	2017-02-01	0.011005071815510293	0.1511529939509103	0	0	1.41148e+16	6364924303911210	YAP1;TP53
histone H2A monoubiquitination (GO:0035518)	2017-02-01	0.011005071815510293	0.1511529939509103	0	0	1.41148e+16	6364924303911210	RYBP;KDM2B
histone H2A ubiquitination (GO:0033522)	2017-02-01	0.011005071815510293	0.1511529939509103	0	0	1.41148e+16	6364924303911210	RYBP;KDM2B
positive regulation of dendrite extension (GO:1903861)	2017-02-01	0.011005071815510293	0.1511529939509103	0	0	1.41148e+16	6364924303911210	RNF157;SMURF1
positive regulation of epithelial cell migration (GO:0010634)	1994-04-01	0.012177042860321875	0.15618394457255855	0	0	4737777777777770	2088508542064	GPI;NRP1;FOXP1;ARF6
modification-dependent protein catabolic process (GO:0019941)	6/201	0.012283794239399074	0.15618394457255855	0	0	3298192517864640	1.45103e+16	NPLOC4;SMURF1;RLIM;RC3H1;BTRC;UBA52
pulmonary valve development (GO:0003177)	2018-02-01	0.012304403954004799	0.15618394457255855	0	0	1.3232e+16	5819145194893290	JAG1;SMAD6
cell migration involved in sprouting angiogenesis (GO:0002042)	2018-02-01	0.012304403954004799	0.15618394457255855	0	0	1.3232e+16	5819145194893290	NRP1;SRF
regulation of dendrite extension (GO:1903859)	2018-02-01	0.012304403954004799	0.15618394457255855	0	0	1.3232e+16	5819145194893290	RNF157;SMURF1
cellular response to dsRNA (GO:0071359)	2018-02-01	0.012304403954004799	0.15618394457255855	0	0	1.3232e+16	5819145194893290	MAVS;CAV1
regulation of presynapse assembly (GO:1905606)	2018-02-01	0.012304403954004799	0.15618394457255855	0	0	1.3232e+16	5819145194893290	MDGA1;SNCA
regulation of presynapse organization (GO:0099174)	2018-02-01	0.012304403954004799	0.15618394457255855	0	0	1.3232e+16	5819145194893290	MDGA1;SNCA
RNA destabilization (GO:0050779)	2018-02-01	0.012304403954004799	0.15618394457255855	0	0	1.3232e+16	5819145194893290	YTHDF1;CELF1
negative regulation of fibroblast proliferation (GO:0048147)	2018-02-01	0.012304403954004799	0.15618394457255855	0	0	1.3232e+16	5819145194893290	DAB2IP;TP53
regulation of smoothened signaling pathway (GO:0008589)	1951-03-01	0.01240512301072721	0.15618394457255855	0	0	6640793010752680	2.91507e+16	MGRN1;DLG5;BTRC
positive regulation of actin filament bundle assembly (GO:0032233)	1951-03-01	0.01240512301072721	0.15618394457255855	0	0	6640793010752680	2.91507e+16	NRP1;PAK1;NF2
endocytic recycling (GO:0032456)	1952-03-01	0.013074759900570821	0.16125537210704013	0	0	650493745885451	2.82124e+16	EHD2;RAB11FIP4;ARF6
signal transduction in response to DNA damage (GO:0042770)	1952-03-01	0.013074759900570821	0.16125537210704013	0	0	650493745885451	2.82124e+16	MDM4;CLSPN;TP53
positive regulation of protein localization to cell periphery (GO:1904377)	1952-03-01	0.013074759900570821	0.16125537210704013	0	0	650493745885451	2.82124e+16	EPB41;ATP2B4;ARF6
atrioventricular valve morphogenesis (GO:0003181)	2019-02-01	0.013667292862704175	0.16409802622571304	0	0	1.2453e+16	5.34575e+16	MDM4;SMAD6
regulation of RIG-I signaling pathway (GO:0039535)	2019-02-01	0.013667292862704175	0.16409802622571304	0	0	1.2453e+16	5.34575e+16	NPLOC4;SEC14L1
excitatory postsynaptic potential (GO:0060079)	2019-02-01	0.013667292862704175	0.16409802622571304	0	0	1.2453e+16	5.34575e+16	MPP2;MEF2C
striated muscle cell differentiation (GO:0051146)	2019-02-01	0.013667292862704175	0.16409802622571304	0	0	1.2453e+16	5.34575e+16	AKAP13;MEF2C
regulation of neuron apoptotic process (GO:0043523)	1998-04-01	0.014013256718771865	0.16714496336271967	0	0	4535250143760780	1935532055365150	TFAP2A;MEF2C;KDM2B;NSMF
positive regulation of cell migration (GO:0030335)	7/269	0.014242134786614971	0.1687646429289735	0	0	2.86979e+16	1.22011e+16	NRP1;PAK1;ZNF609;PODXL;CAV1;DAB2IP;NSMF
negative regulation of protein phosphorylation (GO:0001933)	5/152	0.014826783453325897	0.1710161483272604	0	0	3635019225081330	1530822931179040	CAV1;PDE4D;DAB2IP;SMAD6;SNCA
regulation of transforming growth factor beta receptor signaling pathway (GO:0017015)	4/100	0.014993672320653014	0.1710161483272604	0	0	4440315315315310	1864988829841450	SMURF1;CAV1;SMAD6;UBA52
adaptive immune response based on somatic recombination of immune receptors built from immunoglobulin superfamily domains (GO:0002460)	2020-02-01	0.015092434491098544	0.1710161483272604	0	0	1.17605e+16	4931857782921130	JAG1;BACH2
adrenergic receptor signaling pathway (GO:0071875)	2020-02-01	0.015092434491098544	0.1710161483272604	0	0	1.17605e+16	4931857782921130	AKAP13;PDE4D
regulation of hippo signaling (GO:0035330)	2020-02-01	0.015092434491098544	0.1710161483272604	0	0	1.17605e+16	4931857782921130	DLG5;NF2
regulation of smooth muscle contraction (GO:0006940)	2020-02-01	0.015092434491098544	0.1710161483272604	0	0	1.17605e+16	4931857782921130	CAV1;SRF
positive regulation of G2/M transition of mitotic cell cycle (GO:0010971)	2020-02-01	0.015092434491098544	0.1710161483272604	0	0	1.17605e+16	4931857782921130	MECP2;BRD4
regulation of blood vessel endothelial cell migration (GO:0043535)	1955-03-01	0.015205728316744983	0.17122972321899785	0	0	6128722084367240	2.56553e+16	MECP2;MEF2C;ATP2B4
positive regulation of protein kinase activity (GO:0045860)	5/154	0.015607414503026966	0.1746681635431351	0	0	3585862270207170	1.49172e+16	PAK1;DAB2IP;CLSPN;STK4;SNCA
protein modification by small protein conjugation (GO:0032446)	9/409	0.016036645796099938	0.17837079035784778	0	0	2426375	1.00279e+16	RNF157;VCPIP1;SMURF1;MGRN1;MSL2;RLIM;BTRC;UBA52;ASB1
translation (GO:0006412)	6/214	0.01627560718184487	0.17891011573953386	0	0	3.09001e+16	1.27249e+16	EEF2K;ETF1;RPL28;GTPBP1;UBA52;MRPL11
peptidyl-serine phosphorylation (GO:0018105)	5/156	0.0164150475410987	0.17891011573953386	0	0	3.53801e+16	1.45396e+16	CSNK1G3;PIKFYVE;ULK1;CLSPN;STK4
autonomic nervous system development (GO:0048483)	2021-02-01	0.01657854354343171	0.17891011573953386	0	0	1.1141e+16	4.56742e+16	NRP1;PHACTR4
zinc ion transport (GO:0006829)	2021-02-01	0.01657854354343171	0.17891011573953386	0	0	1.1141e+16	4.56742e+16	SLC30A6;SLC39A13
negative regulation of peptidyl-serine phosphorylation (GO:0033137)	2021-02-01	0.01657854354343171	0.17891011573953386	0	0	1.1141e+16	4.56742e+16	CAV1;PDE4D
positive regulation of cell junction assembly (GO:1901890)	1957-03-01	0.01672877389094938	0.17946311872361673	0	0	5901135005973710	2.41393e+16	NRP1;CAV1;DLG5
T cell receptor signaling pathway (GO:0050852)	5/158	0.01725004397168046	0.18255251327855193	0	0	3.4914e+16	1.41749e+16	PAK1;PDE4D;RC3H1;BTRC;PAG1
cellular protein modification process (GO:0006464)	17/1025	0.01751539473331523	0.18255251327855193	0	0	1843686554078990	7457113071150160	CSNK1G3;ZC3HAV1;STK4;LRRC41;CLK3;FBXO41;FBXL20;PAK1;CTDSP1;GRK6;ASB6;AAK1;ATG4B;ULK1;BTRC;UBA52;ASB1
autophagosome assembly (GO:0000045)	1958-03-01	0.0175211814153898	0.18255251327855193	0	0	5.79355e+16	2.34311e+16	TMEM41B;SMURF1;ULK1
muscle organ development (GO:0007517)	1958-03-01	0.0175211814153898	0.18255251327855193	0	0	5.79355e+16	2.34311e+16	MEF2C;TCF12;CHD2
positive regulation of protein binding (GO:0032092)	1958-03-01	0.0175211814153898	0.18255251327855193	0	0	5.79355e+16	2.34311e+16	EPB41;CAV1;STK4
response to lipopolysaccharide (GO:0032496)	5/159	0.01767791345531623	0.18255251327855193	0	0	3468555900621110	1.39971e+16	MEF2C;DAB2IP;SMAD6;FOXP1;SNCA
error-free translesion synthesis (GO:0070987)	2022-02-01	0.018124353221257224	0.18255251327855193	0	0	1.05834e+16	4244480268606260	NPLOC4;UBA52
metallo-sulfur cluster assembly (GO:0031163)	2022-02-01	0.018124353221257224	0.18255251327855193	0	0	1.05834e+16	4244480268606260	NDOR1;IBA57
zinc ion transmembrane transport (GO:0071577)	2022-02-01	0.018124353221257224	0.18255251327855193	0	0	1.05834e+16	4244480268606260	SLC30A6;SLC39A13
osteoclast differentiation (GO:0030316)	2022-02-01	0.018124353221257224	0.18255251327855193	0	0	1.05834e+16	4244480268606260	GAB2;FOXP1
positive regulation of translational initiation (GO:0045948)	2022-02-01	0.018124353221257224	0.18255251327855193	0	0	1.05834e+16	4244480268606260	YTHDF1;LARP1
mitotic DNA damage checkpoint signaling (GO:0044773)	1959-03-01	0.01833423453473345	0.18263718248061397	0	0	5689804147465430	2.27534e+16	CLSPN;FOXN3;TP53
positive regulation of apoptotic signaling pathway (GO:2001235)	1959-03-01	0.01833423453473345	0.18263718248061397	0	0	5689804147465430	2.27534e+16	CAV1;DAB2IP;TP53
negative regulation of transmembrane receptor protein serine/threonine kinase signaling pathway (GO:0090101)	4/108	0.019343462784379165	0.18823212399584308	0	0	4097089397089390	1616465960954300	SMURF1;CAV1;SMAD6;UBA52
ubiquitin-dependent protein catabolic process (GO:0006511)	8/354	0.019618908945651346	0.18823212399584308	0	0	2.48651e+16	9775109870738960	NPLOC4;TSG101;APPBP2;SMURF1;RLIM;RC3H1;KCTD2;BTRC
blood vessel endothelial cell migration (GO:0043534)	2023-02-01	0.019728615002199617	0.18823212399584308	0	0	1.00789e+16	3956674779525790	NRP1;SRF
glucose 6-phosphate metabolic process (GO:0051156)	2023-02-01	0.019728615002199617	0.18823212399584308	0	0	1.00789e+16	3956674779525790	GPI;H6PD
negative regulation of smoothened signaling pathway (GO:0045879)	2023-02-01	0.019728615002199617	0.18823212399584308	0	0	1.00789e+16	3956674779525790	MGRN1;BTRC
positive regulation of cell cycle G2/M phase transition (GO:1902751)	2023-02-01	0.019728615002199617	0.18823212399584308	0	0	1.00789e+16	3956674779525790	MECP2;BRD4
positive regulation of JUN kinase activity (GO:0043507)	2023-02-01	0.019728615002199617	0.18823212399584308	0	0	1.00789e+16	3956674779525790	PAK1;DAB2IP
positive regulation of transcription initiation from RNA polymerase II promoter (GO:0060261)	2023-02-01	0.019728615002199617	0.18823212399584308	0	0	1.00789e+16	3956674779525790	SRF;TP53
protein phosphorylation (GO:0006468)	10/496	0.01983030098356648	0.18823212399584308	0	0	2221417569027740	8709165673558120	CSNK1G3;PAK1;EEF2K;GRK6;AAK1;DAB2IP;ULK1;CLSPN;STK4;CLK3
organelle assembly (GO:0070925)	9/425	0.020024879291095594	0.18825363313024757	0	0	2.33113e+16	9116535395634700	EHD2;AHI1;YTHDF1;TSG101;TMEM41B;RC3H1;ULK1;CHMP7;CDS2
negative regulation of canonical Wnt signaling pathway (GO:0090090)	5/165	0.020392980972100783	0.18825363313024757	0	0	3337466032608690	1.29913e+16	CAV1;JADE1;DAB2IP;STK4;ANKRD6
regulation of MAPK cascade (GO:0043408)	5/166	0.020870510644357895	0.18825363313024757	0	0	3316567647853090	1283318685439470	PAK1;CAV1;DAB2IP;GPR37L1;STK4
axon extension (GO:0048675)	2024-02-01	0.02139009841413734	0.18825363313024757	0	0	9620320855614970	3698847086506730	NRP1;ULK1
cardiac muscle cell differentiation (GO:0055007)	2024-02-01	0.02139009841413734	0.18825363313024757	0	0	9620320855614970	3698847086506730	AKAP13;MEF2C
cellular response to catecholamine stimulus (GO:0071870)	2024-02-01	0.02139009841413734	0.18825363313024757	0	0	9620320855614970	3698847086506730	ATP2B4;SNCA
regulation of monooxygenase activity (GO:0032768)	2024-02-01	0.02139009841413734	0.18825363313024757	0	0	9620320855614970	3698847086506730	CAV1;SNCA
response to gamma radiation (GO:0010332)	2024-02-01	0.02139009841413734	0.18825363313024757	0	0	9620320855614970	3698847086506730	YAP1;TP53
histone monoubiquitination (GO:0010390)	2024-02-01	0.02139009841413734	0.18825363313024757	0	0	9620320855614970	3698847086506730	RYBP;KDM2B
iron-sulfur cluster assembly (GO:0016226)	2024-02-01	0.02139009841413734	0.18825363313024757	0	0	9620320855614970	3698847086506730	NDOR1;IBA57
lipid translocation (GO:0034204)	2024-02-01	0.02139009841413734	0.18825363313024757	0	0	9620320855614970	3698847086506730	ABCA1;ATP8A1
negative regulation of ossification (GO:0030279)	2024-02-01	0.02139009841413734	0.18825363313024757	0	0	9620320855614970	3698847086506730	MEF2C;SMAD6
negative regulation of protein tyrosine kinase activity (GO:0061099)	2024-02-01	0.02139009841413734	0.18825363313024757	0	0	9620320855614970	3698847086506730	TSG101;CAV1
positive regulation of cell-substrate junction organization (GO:0150117)	2024-02-01	0.02139009841413734	0.18825363313024757	0	0	9620320855614970	3698847086506730	NRP1;ARF6
positive regulation of viral life cycle (GO:1903902)	2024-02-01	0.02139009841413734	0.18825363313024757	0	0	9620320855614970	3698847086506730	TSG101;KPNA6
protein-containing complex subunit organization (GO:0043933)	4/112	0.02178188727649792	0.18995930328890367	0	0	3.94454e+16	1.50945e+16	YAP1;CAPZA2;MDM4;TP53
positive regulation of viral process (GO:0048524)	1963-03-01	0.02179345564483837	0.18995930328890367	0	0	5309408602150530	2031457011766880	LARP1;TBC1D20;KPNA6
nuclear-transcribed mRNA catabolic process, nonsense-mediated decay (GO:0000184)	4/113	0.022419508284647036	0.19448118909122045	0	0	3.90816e+16	1.48425e+16	ETF1;CASC3;RPL28;UBA52
regulation of cilium assembly (GO:1902017)	1964-03-01	0.02271009186211686	0.19485610284013447	0	0	5222104706504490	1.97654e+16	YAP1;TBC1D20;CCP110
regulation of transcription initiation from RNA polymerase II promoter (GO:0060260)	1964-03-01	0.02271009186211686	0.19485610284013447	0	0	5222104706504490	1.97654e+16	MECP2;SRF;TP53
chemical synaptic transmission, postsynaptic (GO:0099565)	2025-02-01	0.02310759079461054	0.19485610284013447	0	0	9201581027667980	3466782247890570	MPP2;MEF2C
divalent inorganic cation homeostasis (GO:0072507)	2025-02-01	0.02310759079461054	0.19485610284013447	0	0	9201581027667980	3466782247890570	CAV1;SNCA
negative regulation of endocytosis (GO:0045806)	2025-02-01	0.02310759079461054	0.19485610284013447	0	0	9201581027667980	3466782247890570	CAV1;ARF6
outflow tract septum morphogenesis (GO:0003148)	2025-02-01	0.02310759079461054	0.19485610284013447	0	0	9201581027667980	3466782247890570	NRP1;SMAD6
nuclear-transcribed mRNA catabolic process (GO:0000956)	5/171	0.02336766255942074	0.19613690842698983	0	0	3.21585e+16	1.208e+16	RC3H1;ETF1;CASC3;RPL28;UBA52
regulation of protein-containing complex assembly (GO:0043254)	4/116	0.02440031547726454	0.20227467899497298	0	0	3.8029e+16	1.41208e+16	ABCA1;SAR1A;DAB2IP;ULK1
positive regulation of cell death (GO:0010942)	1966-03-01	0.024605580824305515	0.20227467899497298	0	0	5.05581e+16	1.87307e+16	CELF1;SARM1;SNCA
cellular response to drug (GO:0035690)	2026-02-01	0.0248798970854269	0.20227467899497298	0	0	8817736185383240	3257002936039260	MEF2C;TP53
regulation of synapse organization (GO:0050807)	2026-02-01	0.0248798970854269	0.20227467899497298	0	0	8817736185383240	3257002936039260	MEF2C;MDGA1
regulation of viral life cycle (GO:1903900)	2026-02-01	0.0248798970854269	0.20227467899497298	0	0	8817736185383240	3257002936039260	TSG101;KPNA6
hippo signaling (GO:0035329)	2026-02-01	0.0248798970854269	0.20227467899497298	0	0	8817736185383240	3257002936039260	YAP1;STK4
histone lysine demethylation (GO:0070076)	2026-02-01	0.0248798970854269	0.20227467899497298	0	0	8817736185383240	3257002936039260	KDM2B;KDM6A
regulation of viral genome replication (GO:0045069)	1967-03-01	0.02558441429149289	0.20707385317177057	0	0	49765625	1.82429e+16	MAVS;LARP1;ZC3HAV1
positive regulation of protein-containing complex assembly (GO:0031334)	4/118	0.025777868461456303	0.20771233564720123	0	0	3.7358e+16	1.36664e+16	ABCA1;DAB2IP;TP53;SNCA
regulation of cardiac muscle cell contraction (GO:0086004)	2027-02-01	0.026705839602631277	0.2123582771910987	0	0	8464598930481280	3.06662e+16	CAV1;PDE4D
stress-activated protein kinase signaling cascade (GO:0031098)	2027-02-01	0.026705839602631277	0.2123582771910987	0	0	8464598930481280	3.06662e+16	BTRC;UBA52
negative regulation of plasma membrane bounded cell projection assembly (GO:0120033)	2027-02-01	0.026705839602631277	0.2123582771910987	0	0	8464598930481280	3.06662e+16	YAP1;CCP110
macroautophagy (GO:0016236)	4/120	0.027201366170411752	0.21535404745395856	0	0	3.67102e+16	1.32321e+16	ILRUN;TSG101;ATG4B;ULK1
RNA 3'-end processing (GO:0031123)	1969-03-01	0.027604166776664045	0.21759284506996482	0	0	4825268817204300	1.73217e+16	CPSF7;SRSF3;CASC3
membrane organization (GO:0061024)	6/242	0.02773684730371276	0.2176922258079274	0	0	2.71951e+16	9749409307697630	SYNGR1;SAR1A;ITSN1;AAK1;CHMP7;UBA52
regulation of reactive oxygen species biosynthetic process (GO:1903426)	2028-02-01	0.028584257807633368	0.22146692053521067	0	0	813862607980255	2.8932e+16	PIKFYVE;SNCA
positive regulation of microtubule polymerization (GO:0031116)	2028-02-01	0.028584257807633368	0.22146692053521067	0	0	813862607980255	2.8932e+16	MECP2;PAK1
protein localization to cell surface (GO:0034394)	2028-02-01	0.028584257807633368	0.22146692053521067	0	0	813862607980255	2.8932e+16	SMURF1;ARF6
histone acetylation (GO:0016573)	1971-03-01	0.02970651078861414	0.22918257046705293	0	0	4682874762808340	1.64668e+16	BRPF3;JADE1;JADE2
protein polyubiquitination (GO:0000209)	7/314	0.030036704855610472	0.23074807586110926	0	0	2.4435e+16	8565278973373660	FBXL20;SMURF1;RLIM;RC3H1;BTRC;UBA52;FBXO41
regulation of neuronal synaptic plasticity (GO:0048168)	2029-02-01	0.030514008107551845	0.23244494411340963	0	0	7836799366211130	2.73471e+16	SYNGR1;NSMF
negative regulation of mRNA catabolic process (GO:1902373)	2029-02-01	0.030514008107551845	0.23244494411340963	0	0	7836799366211130	2.73471e+16	LARP1;FUS
circulatory system development (GO:0072359)	4/126	0.03174989199151602	0.23460446225955003	0	0	3.48941e+16	1203799925523560	AKAP13;MEF2C;SRF;KDM6A
regulation of Rho protein signal transduction (GO:0035023)	1973-03-01	0.03189114372976085	0.23460446225955003	0	0	4548617511520730	1.56719e+16	ABCA1;NRP1;AKAP13
response to molecule of bacterial origin (GO:0002237)	1973-03-01	0.03189114372976085	0.23460446225955003	0	0	4548617511520730	1.56719e+16	SMAD6;FOXP1;SNCA
negative regulation of cell adhesion (GO:0007162)	1973-03-01	0.03189114372976085	0.23460446225955003	0	0	4548617511520730	1.56719e+16	JAG1;PODXL;NF2
artery morphogenesis (GO:0048844)	1930-02-01	0.03249396364079431	0.23460446225955003	0	0	7556531703590520	2.5894e+16	NRP1;JAG1
morphogenesis of an epithelium (GO:0002009)	1930-02-01	0.03249396364079431	0.23460446225955003	0	0	7556531703590520	2.5894e+16	AHI1;KDM2B
mRNA splice site selection (GO:0006376)	1930-02-01	0.03249396364079431	0.23460446225955003	0	0	7556531703590520	2.5894e+16	CELF1;CELF2
multivesicular body assembly (GO:0036258)	1930-02-01	0.03249396364079431	0.23460446225955003	0	0	7556531703590520	2.5894e+16	TSG101;CHMP7
positive regulation of phosphate metabolic process (GO:0045937)	1930-02-01	0.03249396364079431	0.23460446225955003	0	0	7556531703590520	2.5894e+16	NRP1;SNCA
positive regulation of signal transduction (GO:0009967)	6/252	0.03286666189955534	0.23460446225955003	0	0	2.60762e+16	8905807685657760	YAP1;NRP1;JAG1;DLG5;AAK1;DAB2IP
regulation of stress fiber assembly (GO:0051492)	1974-03-01	0.03301420136560571	0.23460446225955003	0	0	4484325306678780	1.52952e+16	NRP1;PAK1;NF2
proteasome-mediated ubiquitin-dependent protein catabolic process (GO:0043161)	7/321	0.03325970863648328	0.23460446225955003	0	0	2.38817e+16	8127909946136600	FBXL20;NPLOC4;APPBP2;SMURF1;KCTD2;BTRC;UBA52
multivesicular body organization (GO:0036257)	1931-02-01	0.034523014046631835	0.23460446225955003	0	0	7295592845288580	2.45579e+16	TSG101;CHMP7
negative regulation of peptidyl-tyrosine phosphorylation (GO:0050732)	1931-02-01	0.034523014046631835	0.23460446225955003	0	0	7295592845288580	2.45579e+16	CAV1;NF2
phospholipid translocation (GO:0045332)	1931-02-01	0.034523014046631835	0.23460446225955003	0	0	7295592845288580	2.45579e+16	ABCA1;ATP8A1
positive regulation of proteolysis involved in cellular protein catabolic process (GO:1903052)	1931-02-01	0.034523014046631835	0.23460446225955003	0	0	7295592845288580	2.45579e+16	SMURF1;DAB2IP
positive regulation of ubiquitin-protein transferase activity (GO:0051443)	1931-02-01	0.034523014046631835	0.23460446225955003	0	0	7295592845288580	2.45579e+16	ARRDC3;BTRC
regulation of response to external stimulus (GO:0032101)	4/130	0.03501578438813893	0.23460446225955003	0	0	3377949377949370	1132273882225480	CELF1;CAV1;FOXP1;BRD4
positive regulation of intracellular signal transduction (GO:1902533)	10/546	0.03511256537388347	0.23460446225955003	0	0	2008984407571080	672848299334386	AKAP13;MAVS;DLG5;CAV1;PLEKHG5;DAB2IP;GPR37L1;GAB2;TP53;BRD4
negative regulation of Wnt signaling pathway (GO:0030178)	5/191	0.03525088426944642	0.23460446225955003	0	0	2867140018700320	9591342192389290	CAV1;JADE1;DAB2IP;STK4;ANKRD6
regulation of cell division (GO:0051302)	1976-03-01	0.03532152151532327	0.23460446225955003	0	0	4361025187803800	1458005339434890	EFHC1;CCP110;RAB11FIP4
cellular response to hormone stimulus (GO:0032870)	1976-03-01	0.03532152151532327	0.23460446225955003	0	0	4361025187803800	1458005339434890	MEF2C;CAV1;NSMF
regulation of organelle assembly (GO:1902115)	1977-03-01	0.036505658906331055	0.23460446225955003	0	0	4301874455100260	1.42404e+16	PIKFYVE;TSG101;TBC1D20
aortic valve morphogenesis (GO:0003180)	1932-02-01	0.03660006527791624	0.23460446225955003	0	0	705204991087344	2.33261e+16	JAG1;SMAD6
regulation of dendrite morphogenesis (GO:0048814)	1932-02-01	0.03660006527791624	0.23460446225955003	0	0	705204991087344	2.33261e+16	SARM1;NSMF
regulation of intracellular estrogen receptor signaling pathway (GO:0033146)	1932-02-01	0.03660006527791624	0.23460446225955003	0	0	705204991087344	2.33261e+16	YAP1;PAK1
skeletal muscle organ development (GO:0060538)	1932-02-01	0.03660006527791624	0.23460446225955003	0	0	705204991087344	2.33261e+16	MEF2C;CAV1
negative regulation of cell-matrix adhesion (GO:0001953)	1932-02-01	0.03660006527791624	0.23460446225955003	0	0	705204991087344	2.33261e+16	JAG1;NF2
RNA metabolic process (GO:0016070)	4/133	0.03758855621244425	0.23460446225955003	0	0	329888958726168	1082384025621340	RBFOX2;RBPMS;CELF2;RBMS2
transmembrane receptor protein serine/threonine kinase signaling pathway (GO:0007178)	4/133	0.03758855621244425	0.23460446225955003	0	0	329888958726168	1082384025621340	SMURF1;ZMIZ2;SMAD6;UBA52
negative regulation of blood vessel morphogenesis (GO:2000181)	1978-03-01	0.03771002353501589	0.23460446225955003	0	0	4244301075268810	1.39121e+16	MECP2;ATP2B4;DAB2IP
cellular component assembly (GO:0022607)	6/261	0.03797973388917237	0.23460446225955003	0	0	2514432658309220	822396138333838	YAP1;VCPIP1;YTHDF1;CAPZA2;MDM4;TP53
regulation of neurotransmitter secretion (GO:0046928)	1933-02-01	0.03872403939507173	0.23460446225955003	0	0	6824219423839910	2.21875e+16	MEF2C;RIMS3
RNA stabilization (GO:0043489)	1933-02-01	0.03872403939507173	0.23460446225955003	0	0	6824219423839910	2.21875e+16	LARP1;FUS
signal transduction by p53 class mediator (GO:0072331)	1933-02-01	0.03872403939507173	0.23460446225955003	0	0	6824219423839910	2.21875e+16	MDM4;TP53
mitotic G2 DNA damage checkpoint signaling (GO:0007095)	1933-02-01	0.03872403939507173	0.23460446225955003	0	0	6824219423839910	2.21875e+16	CLSPN;FOXN3
neuron projection extension (GO:1990138)	1933-02-01	0.03872403939507173	0.23460446225955003	0	0	6824219423839910	2.21875e+16	NRP1;ULK1
mRNA 3'-end processing (GO:0031124)	1979-03-01	0.03893454170763767	0.23460446225955003	0	0	4188242784380300	1.35945e+16	CPSF7;SRSF3;CASC3
cellular response to vascular endothelial growth factor stimulus (GO:0035924)	1934-02-01	0.040893874327620844	0.23460446225955003	0	0	6610628342245980	2.11327e+16	NRP1;DAB2IP
striated muscle tissue development (GO:0014706)	1934-02-01	0.040893874327620844	0.23460446225955003	0	0	6610628342245980	2.11327e+16	MEF2C;CAV1
neural tube closure (GO:0001843)	1934-02-01	0.040893874327620844	0.23460446225955003	0	0	6610628342245980	2.11327e+16	KDM2B;PHACTR4
positive regulation of calcium ion transport into cytosol (GO:0010524)	1934-02-01	0.040893874327620844	0.23460446225955003	0	0	6610628342245980	2.11327e+16	CAV1;SNCA
positive regulation of pri-miRNA transcription by RNA polymerase II (GO:1902895)	1934-02-01	0.040893874327620844	0.23460446225955003	0	0	6610628342245980	2.11327e+16	SRF;TP53
protein destabilization (GO:0031648)	1934-02-01	0.040893874327620844	0.23460446225955003	0	0	6610628342245980	2.11327e+16	BTRC;SNCA
negative regulation of signal transduction (GO:0009968)	6/267	0.041656082792204625	0.23460446225955003	0	0	2.45588e+16	7805529673766110	RNF157;MGRN1;DAB2IP;BTRC;SNCA;PHACTR4
protein deubiquitination (GO:0016579)	6/267	0.041656082792204625	0.23460446225955003	0	0	2.45588e+16	7805529673766110	VCPIP1;CCP110;MDM4;CLSPN;TP53;UBA52
regulation of G protein-coupled receptor signaling pathway (GO:0008277)	1982-03-01	0.04272821766902474	0.23460446225955003	0	0	4028583095140870	1270170248560490	RNF157;MGRN1;GRK6
negative regulation of cellular process (GO:0048523)	10/566	0.04306935259648497	0.23460446225955003	0	0	1.93471e+16	608455138846575	TFAP2A;PODXL;CELF1;DLG5;JADE1;DAB2IP;MDM4;NF2;SMAD6;TP53
regulation of JUN kinase activity (GO:0043506)	1935-02-01	0.04310852372618734	0.23460446225955003	0	0	6409982174688050	2.01532e+16	PAK1;DAB2IP
regulation of muscle cell differentiation (GO:0051147)	1935-02-01	0.04310852372618734	0.23460446225955003	0	0	6409982174688050	2.01532e+16	MEF2C;SRF
regulation of postsynaptic membrane potential (GO:0060078)	1935-02-01	0.04310852372618734	0.23460446225955003	0	0	6409982174688050	2.01532e+16	MPP2;MEF2C
response to exogenous dsRNA (GO:0043330)	1935-02-01	0.04310852372618734	0.23460446225955003	0	0	6409982174688050	2.01532e+16	MAVS;CAV1
negative regulation of organelle assembly (GO:1902116)	1935-02-01	0.04310852372618734	0.23460446225955003	0	0	6409982174688050	2.01532e+16	YAP1;CCP110
negative regulation of T cell proliferation (GO:0042130)	1935-02-01	0.04310852372618734	0.23460446225955003	0	0	6409982174688050	2.01532e+16	DLG5;RC3H1
generation of neurons (GO:0048699)	5/202	0.043130055521905006	0.23460446225955003	0	0	2705528580887220	8504924277241630	YAP1;NRP1;MEF2C;NAV1;MDGA1
regulation of defense response (GO:0031347)	1983-03-01	0.04403253011614963	0.23460446225955003	0	0	3978024193548380	1.24227e+16	CELF1;FOXP1;BRD4
regulation of Notch signaling pathway (GO:0008593)	1983-03-01	0.04403253011614963	0.23460446225955003	0	0	3978024193548380	1.24227e+16	YAP1;JAG1;AAK1
regulation of osteoblast differentiation (GO:0045667)	1983-03-01	0.04403253011614963	0.23460446225955003	0	0	3978024193548380	1.24227e+16	YAP1;MEF2C;SMAD6
nuclear export (GO:0051168)	1984-03-01	0.04535656647477475	0.23460446225955003	0	0	3.92871e+16	1.21523e+16	SMURF1;SRSF3;CASC3
aortic valve development (GO:0003176)	1936-02-01	0.04536695672515167	0.23460446225955003	0	0	6221138722868820	1.92418e+16	JAG1;SMAD6
regulation of ossification (GO:0030278)	1936-02-01	0.04536695672515167	0.23460446225955003	0	0	6221138722868820	1.92418e+16	MEF2C;SMAD6
macrophage activation (GO:0042116)	1936-02-01	0.04536695672515167	0.23460446225955003	0	0	6221138722868820	1.92418e+16	SNCA;FOXP1
negative regulation of toll-like receptor signaling pathway (GO:0034122)	1936-02-01	0.04536695672515167	0.23460446225955003	0	0	6221138722868820	1.92418e+16	DAB2IP;SARM1
positive regulation of bone mineralization (GO:0030501)	1936-02-01	0.04536695672515167	0.23460446225955003	0	0	6221138722868820	1.92418e+16	TFAP2A;MEF2C
pulmonary artery morphogenesis (GO:0061156)	2023-05-01	0.04636969568165142	0.23460446225955003	0	0	2633909574468080	8089023777113090	JAG1
pyrimidine nucleobase biosynthetic process (GO:0019856)	2023-05-01	0.04636969568165142	0.23460446225955003	0	0	2633909574468080	8089023777113090	UMPS
bone marrow development (GO:0048539)	2023-05-01	0.04636969568165142	0.23460446225955003	0	0	2633909574468080	8089023777113090	TP53
regulation of cellular response to vascular endothelial growth factor stimulus (GO:1902547)	2023-05-01	0.04636969568165142	0.23460446225955003	0	0	2633909574468080	8089023777113090	ATP2B4
caveola assembly (GO:0070836)	2023-05-01	0.04636969568165142	0.23460446225955003	0	0	2633909574468080	8089023777113090	CAV1
caveolin-mediated endocytosis (GO:0072584)	2023-05-01	0.04636969568165142	0.23460446225955003	0	0	2633909574468080	8089023777113090	CAV1
regulation of endothelial tube morphogenesis (GO:1901509)	2023-05-01	0.04636969568165142	0.23460446225955003	0	0	2633909574468080	8089023777113090	FOXP1
regulation of inward rectifier potassium channel activity (GO:1901979)	2023-05-01	0.04636969568165142	0.23460446225955003	0	0	2633909574468080	8089023777113090	CAV1
regulation of microvillus assembly (GO:0032534)	2023-05-01	0.04636969568165142	0.23460446225955003	0	0	2633909574468080	8089023777113090	PODXL
regulation of miRNA metabolic process (GO:2000628)	2023-05-01	0.04636969568165142	0.23460446225955003	0	0	2633909574468080	8089023777113090	RC3H1
regulation of myoblast proliferation (GO:2000291)	2023-05-01	0.04636969568165142	0.23460446225955003	0	0	2633909574468080	8089023777113090	ZNF609
dopamine biosynthetic process (GO:0042416)	2023-05-01	0.04636969568165142	0.23460446225955003	0	0	2633909574468080	8089023777113090	SNCA
dorsal/ventral axis specification (GO:0009950)	2023-05-01	0.04636969568165142	0.23460446225955003	0	0	2633909574468080	8089023777113090	SMAD6
endothelial cell apoptotic process (GO:0072577)	2023-05-01	0.04636969568165142	0.23460446225955003	0	0	2633909574468080	8089023777113090	DAB2IP
regulation of retinal ganglion cell axon guidance (GO:0090259)	2023-05-01	0.04636969568165142	0.23460446225955003	0	0	2633909574468080	8089023777113090	NRP1
regulation of skeletal muscle tissue development (GO:0048641)	2023-05-01	0.04636969568165142	0.23460446225955003	0	0	2633909574468080	8089023777113090	MEF2C
regulation of synaptic vesicle recycling (GO:1903421)	2023-05-01	0.04636969568165142	0.23460446225955003	0	0	2633909574468080	8089023777113090	SNCA
regulation of voltage-gated sodium channel activity (GO:1905150)	2023-05-01	0.04636969568165142	0.23460446225955003	0	0	2633909574468080	8089023777113090	FGF14
renal tubule development (GO:0061326)	2023-05-01	0.04636969568165142	0.23460446225955003	0	0	2633909574468080	8089023777113090	MEF2C
response to acetylcholine (GO:1905144)	2023-05-01	0.04636969568165142	0.23460446225955003	0	0	2633909574468080	8089023777113090	ATP2B4
heart field specification (GO:0003128)	2023-05-01	0.04636969568165142	0.23460446225955003	0	0	2633909574468080	8089023777113090	MEF2C
histone H3-K27 demethylation (GO:0071557)	2023-05-01	0.04636969568165142	0.23460446225955003	0	0	2633909574468080	8089023777113090	KDM6A
secondary heart field specification (GO:0003139)	2023-05-01	0.04636969568165142	0.23460446225955003	0	0	2633909574468080	8089023777113090	MEF2C
sensory perception of sour taste (GO:0050915)	2023-05-01	0.04636969568165142	0.23460446225955003	0	0	2633909574468080	8089023777113090	ASIC1
left/right axis specification (GO:0070986)	2023-05-01	0.04636969568165142	0.23460446225955003	0	0	2633909574468080	8089023777113090	AHI1
medium-chain fatty acid catabolic process (GO:0051793)	2023-05-01	0.04636969568165142	0.23460446225955003	0	0	2633909574468080	8089023777113090	ABHD2
ubiquitin-dependent SMAD protein catabolic process (GO:0030579)	2023-05-01	0.04636969568165142	0.23460446225955003	0	0	2633909574468080	8089023777113090	SMURF1
vascular endothelial growth factor receptor-2 signaling pathway (GO:0036324)	2023-05-01	0.04636969568165142	0.23460446225955003	0	0	2633909574468080	8089023777113090	DAB2IP
ventricular cardiac muscle cell differentiation (GO:0055012)	2023-05-01	0.04636969568165142	0.23460446225955003	0	0	2633909574468080	8089023777113090	MEF2C
modulation by symbiont of host autophagy (GO:0075071)	2023-05-01	0.04636969568165142	0.23460446225955003	0	0	2633909574468080	8089023777113090	ULK1
negative regulation of CD4-positive, alpha-beta T cell differentiation (GO:0043371)	2023-05-01	0.04636969568165142	0.23460446225955003	0	0	2633909574468080	8089023777113090	RC3H1
negative regulation of collateral sprouting (GO:0048671)	2023-05-01	0.04636969568165142	0.23460446225955003	0	0	2633909574468080	8089023777113090	ULK1
negative regulation of histone H3-K27 methylation (GO:0061086)	2023-05-01	0.04636969568165142	0.23460446225955003	0	0	2633909574468080	8089023777113090	PHF1
negative regulation of pinocytosis (GO:0048550)	2023-05-01	0.04636969568165142	0.23460446225955003	0	0	2633909574468080	8089023777113090	CAV1
negative regulation of vascular endothelial cell proliferation (GO:1905563)	2023-05-01	0.04636969568165142	0.23460446225955003	0	0	2633909574468080	8089023777113090	MEF2C
neutral lipid catabolic process (GO:0046461)	2023-05-01	0.04636969568165142	0.23460446225955003	0	0	2633909574468080	8089023777113090	ABHD2
positive regulation by host of viral genome replication (GO:0044829)	2023-05-01	0.04636969568165142	0.23460446225955003	0	0	2633909574468080	8089023777113090	TBC1D20
positive regulation of axon extension involved in axon guidance (GO:0048842)	2023-05-01	0.04636969568165142	0.23460446225955003	0	0	2633909574468080	8089023777113090	NRP1
positive regulation of cAMP-dependent protein kinase activity (GO:2000481)	2023-05-01	0.04636969568165142	0.23460446225955003	0	0	2633909574468080	8089023777113090	ATP2B4
positive regulation of hippo signaling (GO:0035332)	2023-05-01	0.04636969568165142	0.23460446225955003	0	0	2633909574468080	8089023777113090	DLG5
positive regulation of histone H3-K27 methylation (GO:0061087)	2023-05-01	0.04636969568165142	0.23460446225955003	0	0	2633909574468080	8089023777113090	PHF1
positive regulation of mast cell activation involved in immune response (GO:0033008)	2023-05-01	0.04636969568165142	0.23460446225955003	0	0	2633909574468080	8089023777113090	GAB2
positive regulation of protein localization to cell cortex (GO:1904778)	2023-05-01	0.04636969568165142	0.23460446225955003	0	0	2633909574468080	8089023777113090	EPB41
positive regulation of transcription from RNA polymerase II promoter involved in heart development (GO:1901228)	2023-05-01	0.04636969568165142	0.23460446225955003	0	0	2633909574468080	8089023777113090	SRF
protein localization to membrane raft (GO:1903044)	2023-05-01	0.04636969568165142	0.23460446225955003	0	0	2633909574468080	8089023777113090	CAV1
organelle organization (GO:0006996)	8/420	0.046622816806832376	0.23460446225955003	0	0	2081102826798260	6379964569162650	PIKFYVE;YTHDF1;NPLOC4;TBC1D20;SAR1A;DPYSL2;CAV1;CHMP7
neuron development (GO:0048666)	4/143	0.046930403610917215	0.23460446225955003	0	0	3060003888780860	9360825915877800	MEF2C;SRRM4;SRF;ULK1
protein modification by small protein removal (GO:0070646)	6/276	0.04757951361428798	0.23460446225955003	0	0	2.37292e+16	7.22638e+16	VCPIP1;CCP110;MDM4;CLSPN;TP53;UBA52
skeletal muscle tissue development (GO:0007519)	1937-02-01	0.04766815775405533	0.23460446225955003	0	0	6043086325439260	1.83921e+16	MEF2C;CAV1
negative regulation of endothelial cell proliferation (GO:0001937)	1937-02-01	0.04766815775405533	0.23460446225955003	0	0	6043086325439260	1.83921e+16	MEF2C;CAV1
neural crest cell migration (GO:0001755)	1937-02-01	0.04766815775405533	0.23460446225955003	0	0	6043086325439260	1.83921e+16	NRP1;PHACTR4
positive regulation of exocytosis (GO:0045921)	1937-02-01	0.04766815775405533	0.23460446225955003	0	0	6043086325439260	1.83921e+16	TSG101;SNCA
negative regulation of cell migration (GO:0030336)	4/144	0.04792936808876384	0.23460446225955003	0	0	3037992277992270	9229502110455960	JAG1;DLG5;DAB2IP;NF2
regulation of Ras protein signal transduction (GO:0046578)	1986-03-01	0.04806341805959584	0.23460446225955003	0	0	3.83366e+16	1.1636e+16	AKAP13;DAB2IP;ARF6
response to interleukin-1 (GO:0070555)	1986-03-01	0.04806341805959584	0.23460446225955003	0	0	3.83366e+16	1.1636e+16	DAB2IP;RC3H1;SNCA
positive regulation of endothelial cell migration (GO:0010595)	1986-03-01	0.04806341805959584	0.23460446225955003	0	0	3.83366e+16	1.1636e+16	GPI;NRP1;FOXP1
cellular response to DNA damage stimulus (GO:0006974)	7/350	0.04904442453250264	0.23460446225955003	0	0	2183000672796590	6581809830122840	YAP1;VCPIP1;PAK1;CBX5;PHF1;TP53;FOXP1
negative regulation of angiogenesis (GO:0016525)	1987-03-01	0.0494460280901189	0.23460446225955003	0	0	3787826420890930	1138951506134750	MECP2;ATP2B4;DAB2IP
synaptic vesicle endocytosis (GO:0048488)	1938-02-01	0.050011126346635924	0.23460446225955003	0	0	5874925727866900	1759839742393770	ITSN1;SNCA
positive regulation of signaling (GO:0023056)	1938-02-01	0.050011126346635924	0.23460446225955003	0	0	5874925727866900	1759839742393770	RIMS3;SNCA
positive regulation of neuron projection development (GO:0010976)	1988-03-01	0.05084795188340965	0.23460446225955003	0	0	3.74307e+16	1.11503e+16	RETREG3;DAB2IP;CBFA2T2
regulation of nucleic acid-templated transcription (GO:1903506)	8/430	0.05216184533646375	0.23460446225955003	0	0	2.03074e+16	5.9976e+16	ARNT2;MEF2C;TGIF2;RYBP;FUS;PHF1;FOXN3;TP53
regulation of cation channel activity (GO:2001257)	1989-03-01	0.05226907856652641	0.23460446225955003	0	0	3699362340585140	1.09181e+16	MEF2C;FGF14;PDE4D
regulation of type I interferon production (GO:0032479)	1989-03-01	0.05226907856652641	0.23460446225955003	0	0	3699362340585140	1.09181e+16	ILRUN;MAVS;NPLOC4
cellular response to ketone (GO:1901655)	1939-02-01	0.05239487695500829	0.23460446225955003	0	0	571585489232548	1.68558e+16	LARP1;NDOR1
regulation of nitric-oxide synthase activity (GO:0050999)	1939-02-01	0.05239487695500829	0.23460446225955003	0	0	571585489232548	1.68558e+16	CAV1;ATP2B4
endothelial cell migration (GO:0043542)	1939-02-01	0.05239487695500829	0.23460446225955003	0	0	571585489232548	1.68558e+16	NRP1;PLEKHG5
regulation of receptor-mediated endocytosis (GO:0048259)	1939-02-01	0.05239487695500829	0.23460446225955003	0	0	571585489232548	1.68558e+16	AAK1;ARF6
negative regulation of lymphocyte proliferation (GO:0050672)	1939-02-01	0.05239487695500829	0.23460446225955003	0	0	571585489232548	1.68558e+16	DLG5;RC3H1
positive regulation of intracellular transport (GO:0032388)	1939-02-01	0.05239487695500829	0.23460446225955003	0	0	571585489232548	1.68558e+16	EHD2;TBC1D20
gene expression (GO:0010467)	7/356	0.05281691906622237	0.23460446225955003	0	0	2144809345382410	630772064169034	RBPMS;CELF2;SRSF3;CASC3;RPL28;RBMS2;MRPL11
negative regulation of protein kinase activity (GO:0006469)	1990-03-01	0.05370929417074348	0.23460446225955003	0	0	3656655543196140	1.06927e+16	CAV1;DAB2IP;SNCA
negative regulation of translation (GO:0017148)	1990-03-01	0.05370929417074348	0.23460446225955003	0	0	3656655543196140	1.06927e+16	YTHDF1;LARP1;CELF1
positive regulation of binding (GO:0051099)	1990-03-01	0.05370929417074348	0.23460446225955003	0	0	3656655543196140	1.06927e+16	EPB41;CAV1;STK4
positive regulation of nucleic acid-templated transcription (GO:1903508)	9/511	0.05423208407609622	0.23460446225955003	0	0	1923207171314740	5605153814972260	TFAP2A;YAP1;ARNT2;MEF2C;RYBP;BTRC;TP53;CREB5;BRD4
regulation of microtubule polymerization (GO:0031113)	1940-02-01	0.054818438740849164	0.23460446225955003	0	0	5.56516e+16	1.61597e+16	PAK1;SNCA
regulation of nitric oxide biosynthetic process (GO:0045428)	1940-02-01	0.054818438740849164	0.23460446225955003	0	0	5.56516e+16	1.61597e+16	CAV1;ATP2B4
stem cell differentiation (GO:0048863)	1940-02-01	0.054818438740849164	0.23460446225955003	0	0	5.56516e+16	1.61597e+16	MEF2C;TP53
synaptic vesicle exocytosis (GO:0016079)	1940-02-01	0.054818438740849164	0.23460446225955003	0	0	5.56516e+16	1.61597e+16	RIMS3;SNCA
negative regulation of cell-substrate adhesion (GO:0010812)	1940-02-01	0.054818438740849164	0.23460446225955003	0	0	5.56516e+16	1.61597e+16	JAG1;NF2
negative regulation of ERBB signaling pathway (GO:1901185)	1940-02-01	0.054818438740849164	0.23460446225955003	0	0	5.56516e+16	1.61597e+16	TSG101;DAB2IP
positive regulation of catalytic activity (GO:0043085)	1940-02-01	0.054818438740849164	0.23460446225955003	0	0	5.56516e+16	1.61597e+16	CAV1;PHACTR4
positive regulation of intrinsic apoptotic signaling pathway (GO:2001244)	1940-02-01	0.054818438740849164	0.23460446225955003	0	0	5.56516e+16	1.61597e+16	CAV1;TP53
positive regulation of ossification (GO:0045778)	1940-02-01	0.054818438740849164	0.23460446225955003	0	0	5.56516e+16	1.61597e+16	TFAP2A;MEF2C
regulation of stem cell differentiation (GO:2000736)	1991-03-01	0.055168481684745765	0.23460446225955003	0	0	3.61492e+16	1047373529562680	YAP1;JAG1;TCF12
protein-DNA covalent cross-linking repair (GO:0106300)	2023-06-01	0.05538373405796328	0.23460446225955003	0	0	2.10702e+16	6096601457084480	VCPIP1
aminophospholipid transport (GO:0015917)	2023-06-01	0.05538373405796328	0.23460446225955003	0	0	2.10702e+16	6096601457084480	ATP8A1
regulation of cardiac muscle hypertrophy in response to stress (GO:1903242)	2023-06-01	0.05538373405796328	0.23460446225955003	0	0	2.10702e+16	6096601457084480	ATP2B4
regulation of centriole elongation (GO:1903722)	2023-06-01	0.05538373405796328	0.23460446225955003	0	0	2.10702e+16	6096601457084480	CCP110
cardiac ventricle formation (GO:0003211)	2023-06-01	0.05538373405796328	0.23460446225955003	0	0	2.10702e+16	6096601457084480	MEF2C
regulation of digestive system process (GO:0044058)	2023-06-01	0.05538373405796328	0.23460446225955003	0	0	2.10702e+16	6096601457084480	EPB41
regulation of extracellular exosome assembly (GO:1903551)	2023-06-01	0.05538373405796328	0.23460446225955003	0	0	2.10702e+16	6096601457084480	TSG101
regulation of focal adhesion disassembly (GO:0120182)	2023-06-01	0.05538373405796328	0.23460446225955003	0	0	2.10702e+16	6096601457084480	ARF6
cellular response to iron ion (GO:0071281)	2023-06-01	0.05538373405796328	0.23460446225955003	0	0	2.10702e+16	6096601457084480	TFAP2A
cerebral cortex cell migration (GO:0021795)	2023-06-01	0.05538373405796328	0.23460446225955003	0	0	2.10702e+16	6096601457084480	EFHC1
choline transport (GO:0015871)	2023-06-01	0.05538373405796328	0.23460446225955003	0	0	2.10702e+16	6096601457084480	SEC14L1
regulation of macrophage apoptotic process (GO:2000109)	2023-06-01	0.05538373405796328	0.23460446225955003	0	0	2.10702e+16	6096601457084480	MEF2C
regulation of nitric oxide mediated signal transduction (GO:0010749)	2023-06-01	0.05538373405796328	0.23460446225955003	0	0	2.10702e+16	6096601457084480	ATP2B4
regulation of peptidyl-cysteine S-nitrosylation (GO:2000169)	2023-06-01	0.05538373405796328	0.23460446225955003	0	0	2.10702e+16	6096601457084480	ATP2B4
embryonic camera-type eye development (GO:0031076)	2023-06-01	0.05538373405796328	0.23460446225955003	0	0	2.10702e+16	6096601457084480	KDM2B
epithelial tube formation (GO:0072175)	2023-06-01	0.05538373405796328	0.23460446225955003	0	0	2.10702e+16	6096601457084480	PODXL
regulation of relaxation of cardiac muscle (GO:1901897)	2023-06-01	0.05538373405796328	0.23460446225955003	0	0	2.10702e+16	6096601457084480	PDE4D
regulation of sarcomere organization (GO:0060297)	2023-06-01	0.05538373405796328	0.23460446225955003	0	0	2.10702e+16	6096601457084480	AKAP13
regulation of SNARE complex assembly (GO:0035542)	2023-06-01	0.05538373405796328	0.23460446225955003	0	0	2.10702e+16	6096601457084480	SNCA
regulation of T-helper cell differentiation (GO:0045622)	2023-06-01	0.05538373405796328	0.23460446225955003	0	0	2.10702e+16	6096601457084480	RC3H1
regulation of thymocyte apoptotic process (GO:0070243)	2023-06-01	0.05538373405796328	0.23460446225955003	0	0	2.10702e+16	6096601457084480	TP53
regulation of tooth mineralization (GO:0070170)	2023-06-01	0.05538373405796328	0.23460446225955003	0	0	2.10702e+16	6096601457084480	TFAP2A
response to gonadotropin (GO:0034698)	2023-06-01	0.05538373405796328	0.23460446225955003	0	0	2.10702e+16	6096601457084480	NSMF
retinal ganglion cell axon guidance (GO:0031290)	2023-06-01	0.05538373405796328	0.23460446225955003	0	0	2.10702e+16	6096601457084480	NRP1
ruffle assembly (GO:0097178)	2023-06-01	0.05538373405796328	0.23460446225955003	0	0	2.10702e+16	6096601457084480	ARF6
telencephalon cell migration (GO:0022029)	2023-06-01	0.05538373405796328	0.23460446225955003	0	0	2.10702e+16	6096601457084480	EFHC1
medium-chain fatty acid biosynthetic process (GO:0051792)	2023-06-01	0.05538373405796328	0.23460446225955003	0	0	2.10702e+16	6096601457084480	ABHD2
trigeminal nerve development (GO:0021559)	2023-06-01	0.05538373405796328	0.23460446225955003	0	0	2.10702e+16	6096601457084480	TFAP2A
negative regulation of relaxation of muscle (GO:1901078)	2023-06-01	0.05538373405796328	0.23460446225955003	0	0	2.10702e+16	6096601457084480	PDE4D
negative regulation of transporter activity (GO:0032410)	2023-06-01	0.05538373405796328	0.23460446225955003	0	0	2.10702e+16	6096601457084480	SNCA
nephric duct morphogenesis (GO:0072178)	2023-06-01	0.05538373405796328	0.23460446225955003	0	0	2.10702e+16	6096601457084480	AHI1
nephron tubule development (GO:0072080)	2023-06-01	0.05538373405796328	0.23460446225955003	0	0	2.10702e+16	6096601457084480	MEF2C
photoreceptor cell outer segment organization (GO:0035845)	2023-06-01	0.05538373405796328	0.23460446225955003	0	0	2.10702e+16	6096601457084480	AHI1
plasma membrane raft assembly (GO:0044854)	2023-06-01	0.05538373405796328	0.23460446225955003	0	0	2.10702e+16	6096601457084480	CAV1
positive regulation of cell-cell adhesion mediated by integrin (GO:0033634)	2023-06-01	0.05538373405796328	0.23460446225955003	0	0	2.10702e+16	6096601457084480	PODXL
positive regulation of focal adhesion disassembly (GO:0120183)	2023-06-01	0.05538373405796328	0.23460446225955003	0	0	2.10702e+16	6096601457084480	ARF6
positive regulation of gap junction assembly (GO:1903598)	2023-06-01	0.05538373405796328	0.23460446225955003	0	0	2.10702e+16	6096601457084480	CAV1
positive regulation of heart rate by epinephrine-norepinephrine (GO:0001996)	2023-06-01	0.05538373405796328	0.23460446225955003	0	0	2.10702e+16	6096601457084480	PDE4D
positive regulation of receptor binding (GO:1900122)	2023-06-01	0.05538373405796328	0.23460446225955003	0	0	2.10702e+16	6096601457084480	NRP1
positive regulation of toll-like receptor 3 signaling pathway (GO:0034141)	2023-06-01	0.05538373405796328	0.23460446225955003	0	0	2.10702e+16	6096601457084480	CAV1
positive regulation of tooth mineralization (GO:0070172)	2023-06-01	0.05538373405796328	0.23460446225955003	0	0	2.10702e+16	6096601457084480	TFAP2A
Wnt signaling pathway (GO:0016055)	1992-03-01	0.05664652118406034	0.23767472534467024	0	0	3.57412e+16	1026103243552870	CSNK1G3;BTRC;UBA52
acylglycerol metabolic process (GO:0006639)	1941-02-01	0.05728085540844185	0.23767472534467024	0	0	5422185657479770	1550630593751060	ABHD2;CAV1
regulation of filopodium assembly (GO:0051489)	1941-02-01	0.05728085540844185	0.23767472534467024	0	0	5422185657479770	1550630593751060	NRP1;ARF6
epithelial cell migration (GO:0010631)	1941-02-01	0.05728085540844185	0.23767472534467024	0	0	5422185657479770	1550630593751060	NRP1;PLEKHG5
positive regulation of biomineral tissue development (GO:0070169)	1941-02-01	0.05728085540844185	0.23767472534467024	0	0	5422185657479770	1550630593751060	TFAP2A;MEF2C
regulation of heart contraction (GO:0008016)	1993-03-01	0.058143289908620666	0.23767472534467024	0	0	3.53423e+16	1005433410223670	CELF2;PDE4D;ATP2B4
cytoplasmic translation (GO:0002181)	1993-03-01	0.058143289908620666	0.23767472534467024	0	0	3.53423e+16	1005433410223670	ETF1;RPL28;UBA52
cellular response to interleukin-1 (GO:0071347)	4/155	0.05968997020184842	0.23767472534467024	0	0	2.81511e+16	7934634614138690	DAB2IP;RC3H1;BTRC;UBA52
translesion synthesis (GO:0019985)	1942-02-01	0.05978118501219423	0.23767472534467024	0	0	5286363636363630	1489202627383480	NPLOC4;UBA52
regulation of cell cycle phase transition (GO:1901987)	1995-03-01	0.06119251047059443	0.23767472534467024	0	0	3.45705e+16	9658059473043430	ATP2B4;BTRC;TP53
mRNA metabolic process (GO:0016071)	1995-03-01	0.06119251047059443	0.23767472534467024	0	0	3.45705e+16	9658059473043430	SRRM4;CELF1;TP53
regulation of I-kappaB kinase/NF-kappaB signaling (GO:0043122)	5/224	0.06183785615400263	0.23767472534467024	0	0	2431010522136190	6766084614488340	AKAP13;MAVS;PLEKHG5;DAB2IP;BRD4
pyrimidine ribonucleotide biosynthetic process (GO:0009220)	2023-07-01	0.06431301714825119	0.23767472534467024	0	0	1755762411347510	4817800160116970	UMPS
pyrimidine-containing compound biosynthetic process (GO:0072528)	2023-07-01	0.06431301714825119	0.23767472534467024	0	0	1755762411347510	4817800160116970	UMPS
angiotensin-activated signaling pathway (GO:0038166)	2023-07-01	0.06431301714825119	0.23767472534467024	0	0	1755762411347510	4817800160116970	CAV1
regulation by virus of viral protein levels in host cell (GO:0046719)	2023-07-01	0.06431301714825119	0.23767472534467024	0	0	1755762411347510	4817800160116970	TBC1D20
calcium ion export (GO:1901660)	2023-07-01	0.06431301714825119	0.23767472534467024	0	0	1755762411347510	4817800160116970	ATP2B4
regulation of cortisol biosynthetic process (GO:2000064)	2023-07-01	0.06431301714825119	0.23767472534467024	0	0	1755762411347510	4817800160116970	H6PD
regulation of defense response to bacterium (GO:1900424)	2023-07-01	0.06431301714825119	0.23767472534467024	0	0	1755762411347510	4817800160116970	FOXP1
cellular protein complex disassembly (GO:0043624)	2023-07-01	0.06431301714825119	0.23767472534467024	0	0	1755762411347510	4817800160116970	ETF1
regulation of entry of bacterium into host cell (GO:2000535)	2023-07-01	0.06431301714825119	0.23767472534467024	0	0	1755762411347510	4817800160116970	CAV1
cellular response to gonadotropin stimulus (GO:0071371)	2023-07-01	0.06431301714825119	0.23767472534467024	0	0	1755762411347510	4817800160116970	NSMF
regulation of histone H3-K27 methylation (GO:0061085)	2023-07-01	0.06431301714825119	0.23767472534467024	0	0	1755762411347510	4817800160116970	PHF1
regulation of inositol phosphate biosynthetic process (GO:0010919)	2023-07-01	0.06431301714825119	0.23767472534467024	0	0	1755762411347510	4817800160116970	SNCA
regulation of ketone biosynthetic process (GO:0010566)	2023-07-01	0.06431301714825119	0.23767472534467024	0	0	1755762411347510	4817800160116970	H6PD
dendrite arborization (GO:0140059)	2023-07-01	0.06431301714825119	0.23767472534467024	0	0	1755762411347510	4817800160116970	NRP1
regulation of morphogenesis of an epithelium (GO:1905330)	2023-07-01	0.06431301714825119	0.23767472534467024	0	0	1755762411347510	4817800160116970	FOXP1
epithelial cell differentiation involved in kidney development (GO:0035850)	2023-07-01	0.06431301714825119	0.23767472534467024	0	0	1755762411347510	4817800160116970	MEF2C
regulation of smooth muscle cell differentiation (GO:0051150)	2023-07-01	0.06431301714825119	0.23767472534467024	0	0	1755762411347510	4817800160116970	SRF
gas homeostasis (GO:0033483)	2023-07-01	0.06431301714825119	0.23767472534467024	0	0	1755762411347510	4817800160116970	CAV1
regulation of transcription from RNA polymerase II promoter involved in myocardial precursor cell differentiation (GO:0003256)	2023-07-01	0.06431301714825119	0.23767472534467024	0	0	1755762411347510	4817800160116970	SRF
hemostasis (GO:0007599)	2023-07-01	0.06431301714825119	0.23767472534467024	0	0	1755762411347510	4817800160116970	GPI
response to host defenses (GO:0052200)	2023-07-01	0.06431301714825119	0.23767472534467024	0	0	1755762411347510	4817800160116970	UBA52
histone H3-K14 acetylation (GO:0044154)	2023-07-01	0.06431301714825119	0.23767472534467024	0	0	1755762411347510	4817800160116970	BRPF3
late nucleophagy (GO:0044805)	2023-07-01	0.06431301714825119	0.23767472534467024	0	0	1755762411347510	4817800160116970	ULK1
left/right pattern formation (GO:0060972)	2023-07-01	0.06431301714825119	0.23767472534467024	0	0	1755762411347510	4817800160116970	AHI1
substrate-dependent cell migration, cell extension (GO:0006930)	2023-07-01	0.06431301714825119	0.23767472534467024	0	0	1755762411347510	4817800160116970	NRP1
lysosomal microautophagy (GO:0016237)	2023-07-01	0.06431301714825119	0.23767472534467024	0	0	1755762411347510	4817800160116970	ULK1
synaptic transmission, dopaminergic (GO:0001963)	2023-07-01	0.06431301714825119	0.23767472534467024	0	0	1755762411347510	4817800160116970	SNCA
membrane invagination (GO:0010324)	2023-07-01	0.06431301714825119	0.23767472534467024	0	0	1755762411347510	4817800160116970	SMURF1
mitral valve development (GO:0003174)	2023-07-01	0.06431301714825119	0.23767472534467024	0	0	1755762411347510	4817800160116970	SMAD6
modulation by symbiont of host defense response (GO:0052031)	2023-07-01	0.06431301714825119	0.23767472534467024	0	0	1755762411347510	4817800160116970	UBA52
negative regulation of MyD88-independent toll-like receptor signaling pathway (GO:0034128)	2023-07-01	0.06431301714825119	0.23767472534467024	0	0	1755762411347510	4817800160116970	SARM1
negative regulation of T-helper 17 type immune response (GO:2000317)	2023-07-01	0.06431301714825119	0.23767472534467024	0	0	1755762411347510	4817800160116970	RC3H1
nucleobase biosynthetic process (GO:0046112)	2023-07-01	0.06431301714825119	0.23767472534467024	0	0	1755762411347510	4817800160116970	UMPS
nucleobase catabolic process (GO:0046113)	2023-07-01	0.06431301714825119	0.23767472534467024	0	0	1755762411347510	4817800160116970	DPYSL2
piecemeal microautophagy of the nucleus (GO:0034727)	2023-07-01	0.06431301714825119	0.23767472534467024	0	0	1755762411347510	4817800160116970	ULK1
platelet dense granule organization (GO:0060155)	2023-07-01	0.06431301714825119	0.23767472534467024	0	0	1755762411347510	4817800160116970	ABCA1
positive regulation by symbiont of host autophagy (GO:0075044)	2023-07-01	0.06431301714825119	0.23767472534467024	0	0	1755762411347510	4817800160116970	ULK1
positive regulation of B cell receptor signaling pathway (GO:0050861)	2023-07-01	0.06431301714825119	0.23767472534467024	0	0	1755762411347510	4817800160116970	FOXP1
positive regulation of cardiac epithelial to mesenchymal transition (GO:0062043)	2023-07-01	0.06431301714825119	0.23767472534467024	0	0	1755762411347510	4817800160116970	JAG1
positive regulation of cardiac muscle cell differentiation (GO:2000727)	2023-07-01	0.06431301714825119	0.23767472534467024	0	0	1755762411347510	4817800160116970	MEF2C
positive regulation of ER-associated ubiquitin-dependent protein catabolic process (GO:1903071)	2023-07-01	0.06431301714825119	0.23767472534467024	0	0	1755762411347510	4817800160116970	CAV1
positive regulation of interleukin-5 production (GO:0032754)	2023-07-01	0.06431301714825119	0.23767472534467024	0	0	1755762411347510	4817800160116970	PDE4D
positive regulation of IRE1-mediated unfolded protein response (GO:1903896)	2023-07-01	0.06431301714825119	0.23767472534467024	0	0	1755762411347510	4817800160116970	DAB2IP
positive regulation of RNA polymerase II transcription preinitiation complex assembly (GO:0045899)	2023-07-01	0.06431301714825119	0.23767472534467024	0	0	1755762411347510	4817800160116970	TP53
positive regulation of type I interferon-mediated signaling pathway (GO:0060340)	2023-07-01	0.06431301714825119	0.23767472534467024	0	0	1755762411347510	4817800160116970	MAVS
positive regulation of vesicle fusion (GO:0031340)	2023-07-01	0.06431301714825119	0.23767472534467024	0	0	1755762411347510	4817800160116970	SNCA
protein localization to basolateral plasma membrane (GO:1903361)	2023-07-01	0.06431301714825119	0.23767472534467024	0	0	1755762411347510	4817800160116970	CAV1
calcium ion homeostasis (GO:0055074)	1997-03-01	0.0643151083709188	0.23767472534467024	0	0	3.38315e+16	9283231518277500	CAV1;ATP2B4;SNCA
branching morphogenesis of an epithelial tube (GO:0048754)	1944-02-01	0.06489188584975829	0.23767472534467024	0	0	5034122740005090	1.37685e+16	NRP1;PAK1
cardiac ventricle morphogenesis (GO:0003208)	1944-02-01	0.06489188584975829	0.23767472534467024	0	0	5034122740005090	1.37685e+16	MEF2C;JAG1
intracellular steroid hormone receptor signaling pathway (GO:0030518)	1944-02-01	0.06489188584975829	0.23767472534467024	0	0	5034122740005090	1.37685e+16	YAP1;RBFOX2
metal ion homeostasis (GO:0055065)	1944-02-01	0.06489188584975829	0.23767472534467024	0	0	5034122740005090	1.37685e+16	CAV1;SNCA
mRNA stabilization (GO:0048255)	1944-02-01	0.06489188584975829	0.23767472534467024	0	0	5034122740005090	1.37685e+16	LARP1;FUS
negative regulation of epidermal growth factor receptor signaling pathway (GO:0042059)	1944-02-01	0.06489188584975829	0.23767472534467024	0	0	5034122740005090	1.37685e+16	TSG101;DAB2IP
positive regulation of osteoblast differentiation (GO:0045669)	1944-02-01	0.06489188584975829	0.23767472534467024	0	0	5034122740005090	1.37685e+16	YAP1;MEF2C
mRNA processing (GO:0006397)	6/300	0.06582002790843985	0.23855407438435414	0	0	217653618824579	5921987376187880	SRRM4;CPSF7;FUS;CELF1;SRSF3;CASC3
antigen processing and presentation of exogenous peptide antigen via MHC class II (GO:0019886)	1998-03-01	0.06590358953192663	0.23855407438435414	0	0	3.34737e+16	9103377195016310	DCTN5;PIKFYVE;CAPZA2
negative regulation of neuron death (GO:1901215)	1998-03-01	0.06590358953192663	0.23855407438435414	0	0	3.34737e+16	9103377195016310	MEF2C;KDM2B;SNCA
regulation of pri-miRNA transcription by RNA polymerase II (GO:1902893)	1945-02-01	0.06750044326883743	0.23855407438435414	0	0	4916801392861580	1.32538e+16	SRF;TP53
regulation of receptor signaling pathway via JAK-STAT (GO:0046425)	1945-02-01	0.06750044326883743	0.23855407438435414	0	0	4916801392861580	1.32538e+16	CAV1;NF2
mitotic G2/M transition checkpoint (GO:0044818)	1945-02-01	0.06750044326883743	0.23855407438435414	0	0	4916801392861580	1.32538e+16	CLSPN;FOXN3
negative regulation of T cell activation (GO:0050868)	1945-02-01	0.06750044326883743	0.23855407438435414	0	0	4916801392861580	1.32538e+16	DLG5;PAG1
antigen processing and presentation of peptide antigen via MHC class II (GO:0002495)	3/100	0.06913422744171982	0.23855407438435414	0	0	3278017958097770	8757898079454660	DCTN5;PIKFYVE;CAPZA2
regulation of B cell proliferation (GO:0030888)	1946-02-01	0.07014328566589548	0.23855407438435414	0	0	4804812834224590	1.27674e+16	MEF2C;RC3H1
regulation of fibroblast proliferation (GO:0048145)	1946-02-01	0.07014328566589548	0.23855407438435414	0	0	4804812834224590	1.27674e+16	DAB2IP;TP53
spliceosomal complex assembly (GO:0000245)	1946-02-01	0.07014328566589548	0.23855407438435414	0	0	4804812834224590	1.27674e+16	CELF1;CELF2
positive regulation of nucleocytoplasmic transport (GO:0046824)	1946-02-01	0.07014328566589548	0.23855407438435414	0	0	4804812834224590	1.27674e+16	MAVS;TP53
posttranscriptional regulation of gene expression (GO:0010608)	1946-02-01	0.07014328566589548	0.23855407438435414	0	0	4804812834224590	1.27674e+16	LARP1;RC3H1
heart development (GO:0007507)	4/164	0.07035083894758762	0.23855407438435414	0	0	2.65554e+16	7048496549202200	AKAP13;MEF2C;SRF;KDM6A
negative regulation of programmed cell death (GO:0043069)	7/381	0.07046560015957977	0.23855407438435414	0	0	1998868778280540	5302260545107960	TFAP2A;RNF157;AHI1;SMAD6;TP53;UBA52;SNCA
positive regulation of protein localization to membrane (GO:1905477)	3/101	0.07077610207959481	0.23855407438435414	0	0	3.2444e+16	8591941146751350	ATP2B4;TP53;ARF6
regulation of neuron projection development (GO:0010975)	4/165	0.07159202900507534	0.23855407438435414	0	0	2.63891e+16	6.95821e+16	PAK1;RETREG3;DAB2IP;CBFA2T2
regulation of cell death (GO:0010941)	3/102	0.07243548899019422	0.23855407438435414	0	0	3.21147e+16	8430296747522780	CELF1;SARM1;SNCA
regulation of protein catabolic process (GO:0042176)	3/102	0.07243548899019422	0.23855407438435414	0	0	3.21147e+16	8430296747522780	SMURF1;DAB2IP;MDM4
positive regulation of macromolecule metabolic process (GO:0010604)	7/384	0.07279441092699905	0.23855407438435414	0	0	1982656600693730	5194790479668950	TFAP2A;YAP1;AHI1;MEF2C;CELF1;TP53;SNCA
regulation of protein localization to nucleus (GO:1900180)	1947-02-01	0.07281954011748401	0.23855407438435414	0	0	4.6978e+16	1230716402354730	ILRUN;YAP1
pyrimidine nucleobase catabolic process (GO:0006208)	2023-08-01	0.07315833720777766	0.23855407438435414	0	0	1.50486e+16	3935411729295220	DPYSL2
axon extension involved in axon guidance (GO:0048846)	2023-08-01	0.07315833720777766	0.23855407438435414	0	0	1.50486e+16	3935411729295220	NRP1
regulation of cardiac muscle cell action potential involved in regulation of contraction (GO:0098909)	2023-08-01	0.07315833720777766	0.23855407438435414	0	0	1.50486e+16	3935411729295220	CAV1
cardiac atrium development (GO:0003230)	2023-08-01	0.07315833720777766	0.23855407438435414	0	0	1.50486e+16	3935411729295220	MDM4
regulation of chaperone-mediated autophagy (GO:1904714)	2023-08-01	0.07315833720777766	0.23855407438435414	0	0	1.50486e+16	3935411729295220	SNCA
regulation of chemokine (C-C motif) ligand 5 production (GO:0071649)	2023-08-01	0.07315833720777766	0.23855407438435414	0	0	1.50486e+16	3935411729295220	MAVS
regulation of collateral sprouting (GO:0048670)	2023-08-01	0.07315833720777766	0.23855407438435414	0	0	1.50486e+16	3935411729295220	ULK1
regulation of dopamine uptake involved in synaptic transmission (GO:0051584)	2023-08-01	0.07315833720777766	0.23855407438435414	0	0	1.50486e+16	3935411729295220	SNCA
cellular response to hepatocyte growth factor stimulus (GO:0035729)	2023-08-01	0.07315833720777766	0.23855407438435414	0	0	1.50486e+16	3935411729295220	NRP1
commissural neuron axon guidance (GO:0071679)	2023-08-01	0.07315833720777766	0.23855407438435414	0	0	1.50486e+16	3935411729295220	NRP1
coronary vasculature morphogenesis (GO:0060977)	2023-08-01	0.07315833720777766	0.23855407438435414	0	0	1.50486e+16	3935411729295220	NRP1
regulation of microvillus organization (GO:0032530)	2023-08-01	0.07315833720777766	0.23855407438435414	0	0	1.50486e+16	3935411729295220	PODXL
regulation of MyD88-independent toll-like receptor signaling pathway (GO:0034127)	2023-08-01	0.07315833720777766	0.23855407438435414	0	0	1.50486e+16	3935411729295220	SARM1
regulation of myeloid leukocyte differentiation (GO:0002761)	2023-08-01	0.07315833720777766	0.23855407438435414	0	0	1.50486e+16	3935411729295220	FOXP1
dopamine uptake (GO:0090494)	2023-08-01	0.07315833720777766	0.23855407438435414	0	0	1.50486e+16	3935411729295220	SNCA
regulation of protein localization to cell cortex (GO:1904776)	2023-08-01	0.07315833720777766	0.23855407438435414	0	0	1.50486e+16	3935411729295220	EPB41
regulation of protein localization to chromatin (GO:1905634)	2023-08-01	0.07315833720777766	0.23855407438435414	0	0	1.50486e+16	3935411729295220	VCPIP1
ER overload response (GO:0006983)	2023-08-01	0.07315833720777766	0.23855407438435414	0	0	1.50486e+16	3935411729295220	TP53
regulation of toll-like receptor 3 signaling pathway (GO:0034139)	2023-08-01	0.07315833720777766	0.23855407438435414	0	0	1.50486e+16	3935411729295220	CAV1
regulation of translational termination (GO:0006449)	2023-08-01	0.07315833720777766	0.23855407438435414	0	0	1.50486e+16	3935411729295220	ETF1
response to hepatocyte growth factor (GO:0035728)	2023-08-01	0.07315833720777766	0.23855407438435414	0	0	1.50486e+16	3935411729295220	NRP1
store-operated calcium entry (GO:0002115)	2023-08-01	0.07315833720777766	0.23855407438435414	0	0	1.50486e+16	3935411729295220	ORAI2
stress-induced premature senescence (GO:0090400)	2023-08-01	0.07315833720777766	0.23855407438435414	0	0	1.50486e+16	3935411729295220	TP53
TORC1 signaling (GO:0038202)	2023-08-01	0.07315833720777766	0.23855407438435414	0	0	1.50486e+16	3935411729295220	LARP1
negative regulation of amyloid-beta clearance (GO:1900222)	2023-08-01	0.07315833720777766	0.23855407438435414	0	0	1.50486e+16	3935411729295220	SRF
negative regulation of B cell apoptotic process (GO:0002903)	2023-08-01	0.07315833720777766	0.23855407438435414	0	0	1.50486e+16	3935411729295220	FOXP1
negative regulation of lipid kinase activity (GO:0090219)	2023-08-01	0.07315833720777766	0.23855407438435414	0	0	1.50486e+16	3935411729295220	DAB2IP
negative regulation of neural precursor cell proliferation (GO:2000178)	2023-08-01	0.07315833720777766	0.23855407438435414	0	0	1.50486e+16	3935411729295220	KDM2B
negative regulation of response to reactive oxygen species (GO:1901032)	2023-08-01	0.07315833720777766	0.23855407438435414	0	0	1.50486e+16	3935411729295220	GPR37L1
negative regulation of T cell mediated cytotoxicity (GO:0001915)	2023-08-01	0.07315833720777766	0.23855407438435414	0	0	1.50486e+16	3935411729295220	KLRD1
negative regulation of T-helper 17 cell differentiation (GO:2000320)	2023-08-01	0.07315833720777766	0.23855407438435414	0	0	1.50486e+16	3935411729295220	RC3H1
neuron projection extension involved in neuron projection guidance (GO:1902284)	2023-08-01	0.07315833720777766	0.23855407438435414	0	0	1.50486e+16	3935411729295220	NRP1
peptidyl-lysine hydroxylation (GO:0017185)	2023-08-01	0.07315833720777766	0.23855407438435414	0	0	1.50486e+16	3935411729295220	PLOD1
peptidyl-serine autophosphorylation (GO:0036289)	2023-08-01	0.07315833720777766	0.23855407438435414	0	0	1.50486e+16	3935411729295220	PIKFYVE
positive regulation of dendritic cell cytokine production (GO:0002732)	2023-08-01	0.07315833720777766	0.23855407438435414	0	0	1.50486e+16	3935411729295220	MAVS
positive regulation of endocytic recycling (GO:2001137)	2023-08-01	0.07315833720777766	0.23855407438435414	0	0	1.50486e+16	3935411729295220	EHD2
positive regulation of execution phase of apoptosis (GO:1900119)	2023-08-01	0.07315833720777766	0.23855407438435414	0	0	1.50486e+16	3935411729295220	TP53
positive regulation of muscle contraction (GO:0045933)	2023-08-01	0.07315833720777766	0.23855407438435414	0	0	1.50486e+16	3935411729295220	SRF
positive regulation of myeloid cell apoptotic process (GO:0033034)	2023-08-01	0.07315833720777766	0.23855407438435414	0	0	1.50486e+16	3935411729295220	MEF2C
progesterone receptor signaling pathway (GO:0050847)	2023-08-01	0.07315833720777766	0.23855407438435414	0	0	1.50486e+16	3935411729295220	YAP1
antigen processing and presentation of exogenous peptide antigen (GO:0002478)	3/103	0.0741122420692026	0.24079837790585001	0	0	3179193548387090	82728165418209	DCTN5;PIKFYVE;CAPZA2
cellular response to organonitrogen compound (GO:0071417)	3/103	0.0741122420692026	0.24079837790585001	0	0	3179193548387090	82728165418209	MEF2C;LARP1;NSMF
cellular response to ionizing radiation (GO:0071479)	1948-02-01	0.07552834696297395	0.24496045267240027	0	0	4595442920251100	1.18712e+16	YAP1;TP53
translational elongation (GO:0006414)	3/104	0.07580621332657293	0.24542261564477985	0	0	3147556691152980	8119358613542530	EEF2K;GTPBP1;MRPL11
peptidyl-serine modification (GO:0018209)	4/169	0.07666831893050474	0.24777123390553496	0	0	2.57441e+16	6611782832342480	CSNK1G3;ULK1;CLSPN;STK4
regulation of cellular macromolecule biosynthetic process (GO:2000112)	8/468	0.07698189070979947	0.24812417027915007	0	0	1.85933e+16	4767671899768890	ARNT2;MEF2C;TGIF2;RYBP;FUS;PHF1;FOXN3;TP53
positive regulation of cellular metabolic process (GO:0031325)	3/105	0.07751725297082088	0.24812417027915007	0	0	3116540164452870	7969787134190100	AHI1;TP53;SNCA
receptor internalization (GO:0031623)	1949-02-01	0.07826885969850839	0.24812417027915007	0	0	4497439981795420	1.14577e+16	CAV1;SNCA
chromosome organization (GO:0051276)	3/106	0.07924520948388193	0.24812417027915007	0	0	3.08613e+16	7.82397e+16	CENPH;PHF1;UBA52
positive regulation of protein serine/threonine kinase activity (GO:0071902)	3/106	0.07924520948388193	0.24812417027915007	0	0	3.08613e+16	7.82397e+16	ATP2B4;DAB2IP;SNCA
positive regulation of I-kappaB kinase/NF-kappaB signaling (GO:0043123)	4/171	0.07927278542860051	0.24812417027915007	0	0	2543324162485830	6446971689234900	AKAP13;MAVS;PLEKHG5;BRD4
purine nucleobase metabolic process (GO:0006144)	2023-09-01	0.08192047921792463	0.24812417027915007	0	0	1316688829787230	3.29436e+16	GDA
bone cell development (GO:0098751)	2023-09-01	0.08192047921792463	0.24812417027915007	0	0	1316688829787230	3.29436e+16	FOXP1
regulation of cell adhesion molecule production (GO:0060353)	2023-09-01	0.08192047921792463	0.24812417027915007	0	0	1316688829787230	3.29436e+16	CAV1
regulation of ER to Golgi vesicle-mediated transport (GO:0060628)	2023-09-01	0.08192047921792463	0.24812417027915007	0	0	1316688829787230	3.29436e+16	TBC1D20
regulation of ER-associated ubiquitin-dependent protein catabolic process (GO:1903069)	2023-09-01	0.08192047921792463	0.24812417027915007	0	0	1316688829787230	3.29436e+16	CAV1
regulation of gap junction assembly (GO:1903596)	2023-09-01	0.08192047921792463	0.24812417027915007	0	0	1316688829787230	3.29436e+16	CAV1
regulation of helicase activity (GO:0051095)	2023-09-01	0.08192047921792463	0.24812417027915007	0	0	1316688829787230	3.29436e+16	TP53
regulation of pinocytosis (GO:0048548)	2023-09-01	0.08192047921792463	0.24812417027915007	0	0	1316688829787230	3.29436e+16	CAV1
embryonic forelimb morphogenesis (GO:0035115)	2023-09-01	0.08192047921792463	0.24812417027915007	0	0	1316688829787230	3.29436e+16	TFAP2A
endochondral ossification (GO:0001958)	2023-09-01	0.08192047921792463	0.24812417027915007	0	0	1316688829787230	3.29436e+16	MEF2C
epithelial cell apoptotic process (GO:1904019)	2023-09-01	0.08192047921792463	0.24812417027915007	0	0	1316688829787230	3.29436e+16	DAB2IP
regulation of skeletal muscle cell differentiation (GO:2001014)	2023-09-01	0.08192047921792463	0.24812417027915007	0	0	1316688829787230	3.29436e+16	MEF2C
regulation of transmembrane transporter activity (GO:0022898)	2023-09-01	0.08192047921792463	0.24812417027915007	0	0	1316688829787230	3.29436e+16	SNCA
glomerular filtration (GO:0003094)	2023-09-01	0.08192047921792463	0.24812417027915007	0	0	1316688829787230	3.29436e+16	XPNPEP3
regulation of tumor necrosis factor superfamily cytokine production (GO:1903555)	2023-09-01	0.08192047921792463	0.24812417027915007	0	0	1316688829787230	3.29436e+16	FOXP1
response to magnesium ion (GO:0032026)	2023-09-01	0.08192047921792463	0.24812417027915007	0	0	1316688829787230	3.29436e+16	SNCA
intestinal epithelial cell differentiation (GO:0060575)	2023-09-01	0.08192047921792463	0.24812417027915007	0	0	1316688829787230	3.29436e+16	YAP1
sympathetic ganglion development (GO:0061549)	2023-09-01	0.08192047921792463	0.24812417027915007	0	0	1316688829787230	3.29436e+16	NRP1
mitral valve morphogenesis (GO:0003183)	2023-09-01	0.08192047921792463	0.24812417027915007	0	0	1316688829787230	3.29436e+16	SMAD6
muscle cell fate commitment (GO:0042693)	2023-09-01	0.08192047921792463	0.24812417027915007	0	0	1316688829787230	3.29436e+16	MEF2C
negative regulation of exocytosis (GO:0045920)	2023-09-01	0.08192047921792463	0.24812417027915007	0	0	1316688829787230	3.29436e+16	SNCA
negative regulation of pathway-restricted SMAD protein phosphorylation (GO:0060394)	2023-09-01	0.08192047921792463	0.24812417027915007	0	0	1316688829787230	3.29436e+16	SMAD6
negative regulation of systemic arterial blood pressure (GO:0003085)	2023-09-01	0.08192047921792463	0.24812417027915007	0	0	1316688829787230	3.29436e+16	GPR37L1
phosphatidylglycerol biosynthetic process (GO:0006655)	2023-09-01	0.08192047921792463	0.24812417027915007	0	0	1316688829787230	3.29436e+16	CDS2
positive regulation of inositol phosphate biosynthetic process (GO:0060732)	2023-09-01	0.08192047921792463	0.24812417027915007	0	0	1316688829787230	3.29436e+16	SNCA
positive regulation of mast cell degranulation (GO:0043306)	2023-09-01	0.08192047921792463	0.24812417027915007	0	0	1316688829787230	3.29436e+16	GAB2
positive regulation of smooth muscle contraction (GO:0045987)	2023-09-01	0.08192047921792463	0.24812417027915007	0	0	1316688829787230	3.29436e+16	SRF
positive regulation of synapse maturation (GO:0090129)	2023-09-01	0.08192047921792463	0.24812417027915007	0	0	1316688829787230	3.29436e+16	DAB2IP
cholesterol transport (GO:0030301)	1951-02-01	0.08384168119445315	0.24812417027915007	0	0	4313434464694960	1.06922e+16	ABCA1;CAV1
mesenchymal cell differentiation (GO:0048762)	1951-02-01	0.08384168119445315	0.24812417027915007	0	0	4313434464694960	1.06922e+16	MEF2C;DLG5
modulation of chemical synaptic transmission (GO:0050804)	3/109	0.08452904057435516	0.24812417027915007	0	0	2.99833e+16	7407845074054770	MEF2C;RIMS3;BTBD9
regulation of intrinsic apoptotic signaling pathway (GO:2001242)	1952-02-01	0.08667236092680165	0.24812417027915007	0	0	4226951871657750	1.03375e+16	CAV1;TP53
regulation of release of sequestered calcium ion into cytosol (GO:0051279)	1952-02-01	0.08667236092680165	0.24812417027915007	0	0	4226951871657750	1.03375e+16	PDE4D;SNCA
sprouting angiogenesis (GO:0002040)	1952-02-01	0.08667236092680165	0.24812417027915007	0	0	4226951871657750	1.03375e+16	NRP1;SRF
negative regulation of BMP signaling pathway (GO:0030514)	1952-02-01	0.08667236092680165	0.24812417027915007	0	0	4226951871657750	1.03375e+16	SMURF1;SMAD6
negative regulation of cellular biosynthetic process (GO:0031327)	1952-02-01	0.08667236092680165	0.24812417027915007	0	0	4226951871657750	1.03375e+16	CAV1;ATP2B4
negative regulation of protein-containing complex assembly (GO:0031333)	1952-02-01	0.08667236092680165	0.24812417027915007	0	0	4226951871657750	1.03375e+16	ULK1;SMAD6
plasma membrane bounded cell projection morphogenesis (GO:0120039)	1952-02-01	0.08667236092680165	0.24812417027915007	0	0	4226951871657750	1.03375e+16	PAK1;DAB2IP
positive regulation of developmental growth (GO:0048639)	1952-02-01	0.08667236092680165	0.24812417027915007	0	0	4226951871657750	1.03375e+16	RNF157;SMURF1
positive regulation of protein localization to plasma membrane (GO:1903078)	1952-02-01	0.08667236092680165	0.24812417027915007	0	0	4226951871657750	1.03375e+16	ATP2B4;ARF6
positive regulation of developmental process (GO:0051094)	4/177	0.08734703997429434	0.24812417027915007	0	0	2454366505233550	598341697355185	BMP1;DLG5;SRF;DAB2IP
cellular divalent inorganic cation homeostasis (GO:0072503)	3/111	0.08813332976963839	0.24812417027915007	0	0	2.9425e+16	7147058746360150	CAV1;ATP2B4;SLC39A13
regulation of protein serine/threonine kinase activity (GO:0071900)	3/111	0.08813332976963839	0.24812417027915007	0	0	2.9425e+16	7147058746360150	TSG101;DAB2IP;SNCA
Fc-epsilon receptor signaling pathway (GO:0038095)	3/111	0.08813332976963839	0.24812417027915007	0	0	2.9425e+16	7147058746360150	PAK1;GAB2;BTRC
Fc receptor signaling pathway (GO:0038093)	3/112	0.08995951769517506	0.24812417027915007	0	0	2.91536e+16	7021338917086610	PAK1;GAB2;BTRC
protein poly-ADP-ribosylation (GO:0070212)	2023-10-01	0.09060022102856996	0.24812417027915007	0	0	1.17033e+16	2.81031e+16	ZC3HAV1
receptor recycling (GO:0001881)	2023-10-01	0.09060022102856996	0.24812417027915007	0	0	1.17033e+16	2.81031e+16	PLEKHJ1
regulation of actin filament-based movement (GO:1903115)	2023-10-01	0.09060022102856996	0.24812417027915007	0	0	1.17033e+16	2.81031e+16	PDE4D
B cell homeostasis (GO:0001782)	2023-10-01	0.09060022102856996	0.24812417027915007	0	0	1.17033e+16	2.81031e+16	MEF2C
regulation of cell-cell adhesion mediated by integrin (GO:0033632)	2023-10-01	0.09060022102856996	0.24812417027915007	0	0	1.17033e+16	2.81031e+16	PODXL
regulation of DNA methylation (GO:0044030)	2023-10-01	0.09060022102856996	0.24812417027915007	0	0	1.17033e+16	2.81031e+16	MECP2
cellular response to acetylcholine (GO:1905145)	2023-10-01	0.09060022102856996	0.24812417027915007	0	0	1.17033e+16	2.81031e+16	ATP2B4
regulation of epithelial cell apoptotic process (GO:1904035)	2023-10-01	0.09060022102856996	0.24812417027915007	0	0	1.17033e+16	2.81031e+16	YAP1
regulation of hydrogen peroxide-induced cell death (GO:1903205)	2023-10-01	0.09060022102856996	0.24812417027915007	0	0	1.17033e+16	2.81031e+16	GPR37L1
DNA damage response, signal transduction by p53 class mediator resulting in transcription of p21 class mediator (GO:0006978)	2023-10-01	0.09060022102856996	0.24812417027915007	0	0	1.17033e+16	2.81031e+16	TP53
ectoderm development (GO:0007398)	2023-10-01	0.09060022102856996	0.24812417027915007	0	0	1.17033e+16	2.81031e+16	SMURF1
endothelium development (GO:0003158)	2023-10-01	0.09060022102856996	0.24812417027915007	0	0	1.17033e+16	2.81031e+16	JAG1
ESCRT complex disassembly (GO:1904896)	2023-10-01	0.09060022102856996	0.24812417027915007	0	0	1.17033e+16	2.81031e+16	CHMP7
ESCRT III complex disassembly (GO:1904903)	2023-10-01	0.09060022102856996	0.24812417027915007	0	0	1.17033e+16	2.81031e+16	CHMP7
regulation of RNA polymerase II transcription preinitiation complex assembly (GO:0045898)	2023-10-01	0.09060022102856996	0.24812417027915007	0	0	1.17033e+16	2.81031e+16	TP53
forelimb morphogenesis (GO:0035136)	2023-10-01	0.09060022102856996	0.24812417027915007	0	0	1.17033e+16	2.81031e+16	TFAP2A
regulation of T-helper 17 cell differentiation (GO:2000319)	2023-10-01	0.09060022102856996	0.24812417027915007	0	0	1.17033e+16	2.81031e+16	RC3H1
genetic imprinting (GO:0071514)	2023-10-01	0.09060022102856996	0.24812417027915007	0	0	1.17033e+16	2.81031e+16	MECP2
renal filtration (GO:0097205)	2023-10-01	0.09060022102856996	0.24812417027915007	0	0	1.17033e+16	2.81031e+16	XPNPEP3
hematopoietic stem cell differentiation (GO:0060218)	2023-10-01	0.09060022102856996	0.24812417027915007	0	0	1.17033e+16	2.81031e+16	TP53
histone H3-K36 demethylation (GO:0070544)	2023-10-01	0.09060022102856996	0.24812417027915007	0	0	1.17033e+16	2.81031e+16	KDM2B
I-kappaB phosphorylation (GO:0007252)	2023-10-01	0.09060022102856996	0.24812417027915007	0	0	1.17033e+16	2.81031e+16	DAB2IP
secretory granule organization (GO:0033363)	2023-10-01	0.09060022102856996	0.24812417027915007	0	0	1.17033e+16	2.81031e+16	ABCA1
SNARE complex assembly (GO:0035493)	2023-10-01	0.09060022102856996	0.24812417027915007	0	0	1.17033e+16	2.81031e+16	SNCA
lipid droplet formation (GO:0140042)	2023-10-01	0.09060022102856996	0.24812417027915007	0	0	1.17033e+16	2.81031e+16	CDS2
mitotic DNA replication checkpoint signaling (GO:0033314)	2023-10-01	0.09060022102856996	0.24812417027915007	0	0	1.17033e+16	2.81031e+16	CLSPN
modification-dependent macromolecule catabolic process (GO:0043632)	2023-10-01	0.09060022102856996	0.24812417027915007	0	0	1.17033e+16	2.81031e+16	UBA52
modulation by symbiont of host process (GO:0044003)	2023-10-01	0.09060022102856996	0.24812417027915007	0	0	1.17033e+16	2.81031e+16	UBA52
monocyte activation (GO:0042117)	2023-10-01	0.09060022102856996	0.24812417027915007	0	0	1.17033e+16	2.81031e+16	FOXP1
morphogenesis of an epithelial sheet (GO:0002011)	2023-10-01	0.09060022102856996	0.24812417027915007	0	0	1.17033e+16	2.81031e+16	PHACTR4
negative regulation of cellular protein catabolic process (GO:1903363)	2023-10-01	0.09060022102856996	0.24812417027915007	0	0	1.17033e+16	2.81031e+16	DAB2IP
negative regulation of cholesterol storage (GO:0010887)	2023-10-01	0.09060022102856996	0.24812417027915007	0	0	1.17033e+16	2.81031e+16	ABCA1
negative regulation of lymphocyte apoptotic process (GO:0070229)	2023-10-01	0.09060022102856996	0.24812417027915007	0	0	1.17033e+16	2.81031e+16	FOXP1
negative regulation of peptidyl-lysine acetylation (GO:2000757)	2023-10-01	0.09060022102856996	0.24812417027915007	0	0	1.17033e+16	2.81031e+16	SNCA
negative regulation of phosphatidylinositol 3-kinase signaling (GO:0014067)	2023-10-01	0.09060022102856996	0.24812417027915007	0	0	1.17033e+16	2.81031e+16	DAB2IP
negative regulation of protein autophosphorylation (GO:0031953)	2023-10-01	0.09060022102856996	0.24812417027915007	0	0	1.17033e+16	2.81031e+16	CAV1
negative regulation of telomerase activity (GO:0051974)	2023-10-01	0.09060022102856996	0.24812417027915007	0	0	1.17033e+16	2.81031e+16	TP53
negative regulation of toll-like receptor 4 signaling pathway (GO:0034144)	2023-10-01	0.09060022102856996	0.24812417027915007	0	0	1.17033e+16	2.81031e+16	DAB2IP
negative regulation of transcription by competitive promoter binding (GO:0010944)	2023-10-01	0.09060022102856996	0.24812417027915007	0	0	1.17033e+16	2.81031e+16	TFAP2A
negative regulation of tyrosine phosphorylation of STAT protein (GO:0042532)	2023-10-01	0.09060022102856996	0.24812417027915007	0	0	1.17033e+16	2.81031e+16	NF2
negative regulation of vascular endothelial growth factor signaling pathway (GO:1900747)	2023-10-01	0.09060022102856996	0.24812417027915007	0	0	1.17033e+16	2.81031e+16	DAB2IP
phagosome-lysosome fusion (GO:0090385)	2023-10-01	0.09060022102856996	0.24812417027915007	0	0	1.17033e+16	2.81031e+16	PIKFYVE
positive regulation of behavior (GO:0048520)	2023-10-01	0.09060022102856996	0.24812417027915007	0	0	1.17033e+16	2.81031e+16	MEF2C
positive regulation of circadian rhythm (GO:0042753)	2023-10-01	0.09060022102856996	0.24812417027915007	0	0	1.17033e+16	2.81031e+16	BTRC
positive regulation of keratinocyte migration (GO:0051549)	2023-10-01	0.09060022102856996	0.24812417027915007	0	0	1.17033e+16	2.81031e+16	ARF6
positive regulation of myoblast fusion (GO:1901741)	2023-10-01	0.09060022102856996	0.24812417027915007	0	0	1.17033e+16	2.81031e+16	EHD2
positive regulation of receptor recycling (GO:0001921)	2023-10-01	0.09060022102856996	0.24812417027915007	0	0	1.17033e+16	2.81031e+16	SNCA
positive regulation of skeletal muscle tissue development (GO:0048643)	2023-10-01	0.09060022102856996	0.24812417027915007	0	0	1.17033e+16	2.81031e+16	MEF2C
positive regulation of T cell apoptotic process (GO:0070234)	2023-10-01	0.09060022102856996	0.24812417027915007	0	0	1.17033e+16	2.81031e+16	TP53
protein K11-linked deubiquitination (GO:0035871)	2023-10-01	0.09060022102856996	0.24812417027915007	0	0	1.17033e+16	2.81031e+16	VCPIP1
regulated exocytosis (GO:0045055)	4/180	0.09152842037255954	0.25028812388454064	0	0	2.41216e+16	5767734815308800	SYNGR1;RIMS3;BRPF3;SNCA
regulation of proteolysis (GO:0030162)	1954-02-01	0.09241827935869175	0.2519614142515912	0	0	4063965446318380	9678051229625820	CAV1;BTRC
negative regulation of viral genome replication (GO:0045071)	1954-02-01	0.09241827935869175	0.2519614142515912	0	0	4063965446318380	9678051229625820	MAVS;ZC3HAV1
activation of protein kinase activity (GO:0032147)	3/114	0.09365917193399459	0.25255977483940106	0	0	2862539959314150	6778760600728170	PAK1;CLSPN;STK4
response to lipid (GO:0033993)	3/114	0.09365917193399459	0.25255977483940106	0	0	2862539959314150	6778760600728170	SMAD6;FOXP1;SNCA
negative regulation of cell motility (GO:2000146)	3/114	0.09365917193399459	0.25255977483940106	0	0	2862539959314150	6778760600728170	JAG1;DLG5;NF2
negative regulation of cytokine production (GO:0001818)	4/182	0.09436845821917782	0.25255977483940106	0	0	2.38482e+16	5629474224668190	ILRUN;MAVS;NPLOC4;ASB1
calcium ion transport (GO:0006816)	3/115	0.09553231146101486	0.25255977483940106	0	0	2836837557603680	6661719392407630	CAV1;ORAI2;ATP2B4
cellular response to lectin (GO:1990858)	3/115	0.09553231146101486	0.25255977483940106	0	0	2836837557603680	6661719392407630	PAK1;KLRD1;BTRC
stimulatory C-type lectin receptor signaling pathway (GO:0002223)	3/115	0.09553231146101486	0.25255977483940106	0	0	2836837557603680	6661719392407630	PAK1;KLRD1;BTRC
protein-containing complex disassembly (GO:0032984)	1956-02-01	0.09827178037567869	0.25255977483940106	0	0	3.91305e+16	907835272884671	TSG101;CAV1
autophagosome organization (GO:1905037)	1956-02-01	0.09827178037567869	0.25255977483940106	0	0	3.91305e+16	907835272884671	TMEM41B;ULK1
blood vessel morphogenesis (GO:0048514)	1956-02-01	0.09827178037567869	0.25255977483940106	0	0	3.91305e+16	907835272884671	NRP1;CAV1
DNA damage response, signal transduction by p53 class mediator resulting in cell cycle arrest (GO:0006977)	1956-02-01	0.09827178037567869	0.25255977483940106	0	0	3.91305e+16	907835272884671	MDM4;TP53
Rho protein signal transduction (GO:0007266)	1956-02-01	0.09827178037567869	0.25255977483940106	0	0	3.91305e+16	907835272884671	PLEKHG5;PHACTR4
endoplasmic reticulum to Golgi vesicle-mediated transport (GO:0006888)	4/185	0.09870606169672948	0.25255977483940106	0	0	2.34493e+16	5429942133035910	DCTN5;TBC1D20;SAR1A;CAPZA2
angiogenesis involved in wound healing (GO:0060055)	2023-11-01	0.09919833324674639	0.25255977483940106	0	0	1.05324e+16	2.43366e+16	SRF
regulation of cardiac muscle cell differentiation (GO:2000725)	2023-11-01	0.09919833324674639	0.25255977483940106	0	0	1.05324e+16	2.43366e+16	MEF2C
camera-type eye morphogenesis (GO:0048593)	2023-11-01	0.09919833324674639	0.25255977483940106	0	0	1.05324e+16	2.43366e+16	KDM2B
regulation of coagulation (GO:0050818)	2023-11-01	0.09919833324674639	0.25255977483940106	0	0	1.05324e+16	2.43366e+16	CAV1
cell differentiation in spinal cord (GO:0021515)	2023-11-01	0.09919833324674639	0.25255977483940106	0	0	1.05324e+16	2.43366e+16	MDGA1
regulation of endocytic recycling (GO:2001135)	2023-11-01	0.09919833324674639	0.25255977483940106	0	0	1.05324e+16	2.43366e+16	EHD2
cellular response to increased oxygen levels (GO:0036295)	2023-11-01	0.09919833324674639	0.25255977483940106	0	0	1.05324e+16	2.43366e+16	CAV1
regulation of gene expression by genetic imprinting (GO:0006349)	2023-11-01	0.09919833324674639	0.25255977483940106	0	0	1.05324e+16	2.43366e+16	MECP2
chromatin-mediated maintenance of transcription (GO:0048096)	2023-11-01	0.09919833324674639	0.25255977483940106	0	0	1.05324e+16	2.43366e+16	ZMIZ2
regulation of long-term neuronal synaptic plasticity (GO:0048169)	2023-11-01	0.09919833324674639	0.25255977483940106	0	0	1.05324e+16	2.43366e+16	SYNGR1
DNA damage response, signal transduction resulting in transcription (GO:0042772)	2023-11-01	0.09919833324674639	0.25255977483940106	0	0	1.05324e+16	2.43366e+16	TP53
regulation of phospholipase activity (GO:0010517)	2023-11-01	0.09919833324674639	0.25255977483940106	0	0	1.05324e+16	2.43366e+16	SNCA
embryonic eye morphogenesis (GO:0048048)	2023-11-01	0.09919833324674639	0.25255977483940106	0	0	1.05324e+16	2.43366e+16	KDM2B
enteric nervous system development (GO:0048484)	2023-11-01	0.09919833324674639	0.25255977483940106	0	0	1.05324e+16	2.43366e+16	PHACTR4
regulation of synapse maturation (GO:0090128)	2023-11-01	0.09919833324674639	0.25255977483940106	0	0	1.05324e+16	2.43366e+16	DAB2IP
Golgi inheritance (GO:0048313)	2023-11-01	0.09919833324674639	0.25255977483940106	0	0	1.05324e+16	2.43366e+16	VCPIP1
inositol phosphate dephosphorylation (GO:0046855)	2023-11-01	0.09919833324674639	0.25255977483940106	0	0	1.05324e+16	2.43366e+16	INPP5B
negative regulation of activated T cell proliferation (GO:0046007)	2023-11-01	0.09919833324674639	0.25255977483940106	0	0	1.05324e+16	2.43366e+16	RC3H1
negative regulation of defense response to virus (GO:0050687)	2023-11-01	0.09919833324674639	0.25255977483940106	0	0	1.05324e+16	2.43366e+16	ILRUN
negative regulation of natural killer cell mediated immunity (GO:0002716)	2023-11-01	0.09919833324674639	0.25255977483940106	0	0	1.05324e+16	2.43366e+16	KLRD1
negative regulation of platelet-derived growth factor receptor signaling pathway (GO:0010642)	2023-11-01	0.09919833324674639	0.25255977483940106	0	0	1.05324e+16	2.43366e+16	SNCA
negative regulation of potassium ion transmembrane transport (GO:1901380)	2023-11-01	0.09919833324674639	0.25255977483940106	0	0	1.05324e+16	2.43366e+16	CAV1
negative regulation of T-helper cell differentiation (GO:0045623)	2023-11-01	0.09919833324674639	0.25255977483940106	0	0	1.05324e+16	2.43366e+16	RC3H1
negative regulation of voltage-gated potassium channel activity (GO:1903817)	2023-11-01	0.09919833324674639	0.25255977483940106	0	0	1.05324e+16	2.43366e+16	CAV1
Notch signaling involved in heart development (GO:0061314)	2023-11-01	0.09919833324674639	0.25255977483940106	0	0	1.05324e+16	2.43366e+16	JAG1
phosphorylated carbohydrate dephosphorylation (GO:0046838)	2023-11-01	0.09919833324674639	0.25255977483940106	0	0	1.05324e+16	2.43366e+16	INPP5B
positive regulation by host of viral process (GO:0044794)	2023-11-01	0.09919833324674639	0.25255977483940106	0	0	1.05324e+16	2.43366e+16	TBC1D20
positive regulation of alcohol biosynthetic process (GO:1902932)	2023-11-01	0.09919833324674639	0.25255977483940106	0	0	1.05324e+16	2.43366e+16	SNCA
positive regulation of dendrite development (GO:1900006)	2023-11-01	0.09919833324674639	0.25255977483940106	0	0	1.05324e+16	2.43366e+16	DAB2IP
positive regulation of leukocyte apoptotic process (GO:2000108)	2023-11-01	0.09919833324674639	0.25255977483940106	0	0	1.05324e+16	2.43366e+16	MEF2C
positive regulation of production of miRNAs involved in gene silencing by miRNA (GO:1903800)	2023-11-01	0.09919833324674639	0.25255977483940106	0	0	1.05324e+16	2.43366e+16	TP53
positive regulation of transcription elongation from RNA polymerase II promoter (GO:0032968)	2023-11-01	0.09919833324674639	0.25255977483940106	0	0	1.05324e+16	2.43366e+16	BRD4
positive regulation of transcription from RNA polymerase II promoter in response to endoplasmic reticulum stress (GO:1990440)	2023-11-01	0.09919833324674639	0.25255977483940106	0	0	1.05324e+16	2.43366e+16	TP53
positive regulation of viral release from host cell (GO:1902188)	2023-11-01	0.09919833324674639	0.25255977483940106	0	0	1.05324e+16	2.43366e+16	TSG101
positive regulation of cell projection organization (GO:0031346)	3/117	0.09932439021538497	0.25255977483940106	0	0	2.78679e+16	6435702462423210	RETREG3;DAB2IP;CBFA2T2
regulation of bone mineralization (GO:0030500)	1957-02-01	0.10123698319950288	0.2562839179481575	0	0	3841711229946520	8798637201039340	TFAP2A;MEF2C
cellular response to peptide (GO:1901653)	1957-02-01	0.10123698319950288	0.2562839179481575	0	0	3841711229946520	8798637201039340	CAV1;TP53
regulation of protein binding (GO:0043393)	3/118	0.10124299646235534	0.2562839179481575	0	0	2.76241e+16	6326564442044560	EPB41;CAV1;STK4
innate immune response activating cell surface receptor signaling pathway (GO:0002220)	3/119	0.10317642377044878	0.2562839179481575	0	0	2.73846e+16	6219903647348390	PAK1;KLRD1;BTRC
regulation of pathway-restricted SMAD protein phosphorylation (GO:0060393)	1958-02-01	0.1042268357813296	0.2562839179481575	0	0	3.77292e+16	8531268592903110	RBPMS;SMAD6
positive regulation of mitotic cell cycle phase transition (GO:1901992)	1958-02-01	0.1042268357813296	0.2562839179481575	0	0	3.77292e+16	8531268592903110	MECP2;BRD4
protein homooligomerization (GO:0051260)	3/121	0.10708706609268329	0.2562839179481575	0	0	2691771459814100	6013721809501360	MPP2;FUS;ASIC1
selective autophagy (GO:0061912)	1959-02-01	0.10724061373039505	0.2562839179481575	0	0	3.70654e+16	827551656134492	ULK1;UBA52
phospholipid transport (GO:0015914)	1959-02-01	0.10724061373039505	0.2562839179481575	0	0	3.70654e+16	827551656134492	ABCA1;ATP8A1
regulation of alcohol biosynthetic process (GO:1902930)	2023-12-01	0.10771557941340101	0.2562839179481575	0	0	9574468085106380	2133441430499080	H6PD
regulation of B cell apoptotic process (GO:0002902)	2023-12-01	0.10771557941340101	0.2562839179481575	0	0	9574468085106380	2133441430499080	FOXP1
calcium ion-regulated exocytosis of neurotransmitter (GO:0048791)	2023-12-01	0.10771557941340101	0.2562839179481575	0	0	9574468085106380	2133441430499080	RIMS3
cardiocyte differentiation (GO:0035051)	2023-12-01	0.10771557941340101	0.2562839179481575	0	0	9574468085106380	2133441430499080	AKAP13
catecholamine biosynthetic process (GO:0042423)	2023-12-01	0.10771557941340101	0.2562839179481575	0	0	9574468085106380	2133441430499080	SNCA
cellular response to fluid shear stress (GO:0071498)	2023-12-01	0.10771557941340101	0.2562839179481575	0	0	9574468085106380	2133441430499080	MEF2C
chromatin assembly or disassembly (GO:0006333)	2023-12-01	0.10771557941340101	0.2562839179481575	0	0	9574468085106380	2133441430499080	TP53
regulation of keratinocyte migration (GO:0051547)	2023-12-01	0.10771557941340101	0.2562839179481575	0	0	9574468085106380	2133441430499080	ARF6
regulation of myoblast fusion (GO:1901739)	2023-12-01	0.10771557941340101	0.2562839179481575	0	0	9574468085106380	2133441430499080	EHD2
dosage compensation by inactivation of X chromosome (GO:0009048)	2023-12-01	0.10771557941340101	0.2562839179481575	0	0	9574468085106380	2133441430499080	RLIM
endoplasmic reticulum membrane organization (GO:0090158)	2023-12-01	0.10771557941340101	0.2562839179481575	0	0	9574468085106380	2133441430499080	VCPIP1
exit from mitosis (GO:0010458)	2023-12-01	0.10771557941340101	0.2562839179481575	0	0	9574468085106380	2133441430499080	CHMP7
ganglion development (GO:0061548)	2023-12-01	0.10771557941340101	0.2562839179481575	0	0	9574468085106380	2133441430499080	NRP1
regulation of vascular associated smooth muscle cell migration (GO:1904752)	2023-12-01	0.10771557941340101	0.2562839179481575	0	0	9574468085106380	2133441430499080	MEF2C
regulation of ventricular cardiac muscle cell action potential (GO:0098911)	2023-12-01	0.10771557941340101	0.2562839179481575	0	0	9574468085106380	2133441430499080	CAV1
replicative senescence (GO:0090399)	2023-12-01	0.10771557941340101	0.2562839179481575	0	0	9574468085106380	2133441430499080	TP53
inositol phosphate catabolic process (GO:0071545)	2023-12-01	0.10771557941340101	0.2562839179481575	0	0	9574468085106380	2133441430499080	INPP5B
sensory perception of taste (GO:0050909)	2023-12-01	0.10771557941340101	0.2562839179481575	0	0	9574468085106380	2133441430499080	ASIC1
keratan sulfate catabolic process (GO:0042340)	2023-12-01	0.10771557941340101	0.2562839179481575	0	0	9574468085106380	2133441430499080	FMOD
smooth muscle cell differentiation (GO:0051145)	2023-12-01	0.10771557941340101	0.2562839179481575	0	0	9574468085106380	2133441430499080	MEF2C
melanocyte differentiation (GO:0030318)	2023-12-01	0.10771557941340101	0.2562839179481575	0	0	9574468085106380	2133441430499080	MEF2C
mitotic G1/S transition checkpoint signaling (GO:0044819)	2023-12-01	0.10771557941340101	0.2562839179481575	0	0	9574468085106380	2133441430499080	TP53
morphogenesis of a polarized epithelium (GO:0001738)	2023-12-01	0.10771557941340101	0.2562839179481575	0	0	9574468085106380	2133441430499080	AHI1
mRNA transcription (GO:0009299)	2023-12-01	0.10771557941340101	0.2562839179481575	0	0	9574468085106380	2133441430499080	TP53
negative regulation of B cell proliferation (GO:0030889)	2023-12-01	0.10771557941340101	0.2562839179481575	0	0	9574468085106380	2133441430499080	RC3H1
negative regulation of calcineurin-mediated signaling (GO:0106057)	2023-12-01	0.10771557941340101	0.2562839179481575	0	0	9574468085106380	2133441430499080	ATP2B4
negative regulation of calcineurin-NFAT signaling cascade (GO:0070885)	2023-12-01	0.10771557941340101	0.2562839179481575	0	0	9574468085106380	2133441430499080	ATP2B4
negative regulation of cardiac muscle hypertrophy (GO:0010614)	2023-12-01	0.10771557941340101	0.2562839179481575	0	0	9574468085106380	2133441430499080	ATP2B4
negative regulation of heart contraction (GO:0045822)	2023-12-01	0.10771557941340101	0.2562839179481575	0	0	9574468085106380	2133441430499080	PDE4D
negative regulation of histone acetylation (GO:0035067)	2023-12-01	0.10771557941340101	0.2562839179481575	0	0	9574468085106380	2133441430499080	SNCA
negative regulation of microtubule polymerization (GO:0031115)	2023-12-01	0.10771557941340101	0.2562839179481575	0	0	9574468085106380	2133441430499080	SNCA
negative regulation of oxidoreductase activity (GO:0051354)	2023-12-01	0.10771557941340101	0.2562839179481575	0	0	9574468085106380	2133441430499080	SNCA
P-body assembly (GO:0033962)	2023-12-01	0.10771557941340101	0.2562839179481575	0	0	9574468085106380	2133441430499080	RC3H1
phagolysosome assembly (GO:0001845)	2023-12-01	0.10771557941340101	0.2562839179481575	0	0	9574468085106380	2133441430499080	PIKFYVE
phospholipid efflux (GO:0033700)	2023-12-01	0.10771557941340101	0.2562839179481575	0	0	9574468085106380	2133441430499080	ABCA1
phospholipid homeostasis (GO:0055091)	2023-12-01	0.10771557941340101	0.2562839179481575	0	0	9574468085106380	2133441430499080	ABCA1
positive regulation of cardiocyte differentiation (GO:1905209)	2023-12-01	0.10771557941340101	0.2562839179481575	0	0	9574468085106380	2133441430499080	MEF2C
positive regulation of endoplasmic reticulum unfolded protein response (GO:1900103)	2023-12-01	0.10771557941340101	0.2562839179481575	0	0	9574468085106380	2133441430499080	DAB2IP
positive regulation of myeloid leukocyte mediated immunity (GO:0002888)	2023-12-01	0.10771557941340101	0.2562839179481575	0	0	9574468085106380	2133441430499080	MAVS
positive regulation of ubiquitin protein ligase activity (GO:1904668)	2023-12-01	0.10771557941340101	0.2562839179481575	0	0	9574468085106380	2133441430499080	BTRC
regulation of protein phosphorylation (GO:0001932)	5/266	0.10835636468210393	0.25747062800610016	0	0	203544061302682	4523420352545290	PAK1;MAVS;DAB2IP;STK4;BRD4
post-translational protein modification (GO:0043687)	6/345	0.10962049596136204	0.2598142079941907	0	0	1883263213888480	4163388208035150	FBXL20;ASB6;BTRC;LRRC41;FBXO41;ASB1
protein-containing complex assembly (GO:0065003)	5/267	0.10962927143715162	0.2598142079941907	0	0	2027568038499830	4.48225e+16	YAP1;TBC1D20;CAPZA2;MDM4;TP53
regulation of tumor necrosis factor production (GO:0032680)	3/124	0.11305994639599724	0.26186923667543366	0	0	2624633431085040	5721273331848330	ILRUN;MAVS;FOXP1
regulation of DNA-templated transcription, initiation (GO:2000142)	1961-02-01	0.1133371047089062	0.26186923667543366	0	0	3580531133871110	7796207936901680	MECP2;TP53
purine nucleotide catabolic process (GO:0006195)	2013-01-01	0.11615271595325977	0.26186923667543366	0	0	8776152482269500	1.88937e+16	GDA
purine ribonucleoside triphosphate metabolic process (GO:0009205)	2013-01-01	0.11615271595325977	0.26186923667543366	0	0	8776152482269500	1.88937e+16	GTPBP1
purine-containing compound catabolic process (GO:0072523)	2013-01-01	0.11615271595325977	0.26186923667543366	0	0	8776152482269500	1.88937e+16	GDA
regulation of actomyosin structure organization (GO:0110020)	2013-01-01	0.11615271595325977	0.26186923667543366	0	0	8776152482269500	1.88937e+16	AKAP13
regulation of antigen receptor-mediated signaling pathway (GO:0050854)	2013-01-01	0.11615271595325977	0.26186923667543366	0	0	8776152482269500	1.88937e+16	RC3H1
cardiac cell development (GO:0055006)	2013-01-01	0.11615271595325977	0.26186923667543366	0	0	8776152482269500	1.88937e+16	JAG1
regulation of chemokine (C-X-C motif) ligand 2 production (GO:2000341)	2013-01-01	0.11615271595325977	0.26186923667543366	0	0	8776152482269500	1.88937e+16	FOXP1
cardiac right ventricle morphogenesis (GO:0003215)	2013-01-01	0.11615271595325977	0.26186923667543366	0	0	8776152482269500	1.88937e+16	JAG1
regulation of interleukin-5 production (GO:0032674)	2013-01-01	0.11615271595325977	0.26186923667543366	0	0	8776152482269500	1.88937e+16	PDE4D
chromatin organization involved in regulation of transcription (GO:0034401)	2013-01-01	0.11615271595325977	0.26186923667543366	0	0	8776152482269500	1.88937e+16	ZMIZ2
cranial nerve development (GO:0021545)	2013-01-01	0.11615271595325977	0.26186923667543366	0	0	8776152482269500	1.88937e+16	TFAP2A
regulation of membrane repolarization (GO:0060306)	2013-01-01	0.11615271595325977	0.26186923667543366	0	0	8776152482269500	1.88937e+16	CAV1
regulation of platelet-derived growth factor receptor signaling pathway (GO:0010640)	2013-01-01	0.11615271595325977	0.26186923667543366	0	0	8776152482269500	1.88937e+16	SNCA
endochondral bone morphogenesis (GO:0060350)	2013-01-01	0.11615271595325977	0.26186923667543366	0	0	8776152482269500	1.88937e+16	MEF2C
regulation of protein exit from endoplasmic reticulum (GO:0070861)	2013-01-01	0.11615271595325977	0.26186923667543366	0	0	8776152482269500	1.88937e+16	SAR1A
regulation of short-term neuronal synaptic plasticity (GO:0048172)	2013-01-01	0.11615271595325977	0.26186923667543366	0	0	8776152482269500	1.88937e+16	SYNGR1
extracellular transport (GO:0006858)	2013-01-01	0.11615271595325977	0.26186923667543366	0	0	8776152482269500	1.88937e+16	TSG101
reticulophagy (GO:0061709)	2013-01-01	0.11615271595325977	0.26186923667543366	0	0	8776152482269500	1.88937e+16	ULK1
semaphorin-plexin signaling pathway involved in neuron projection guidance (GO:1902285)	2013-01-01	0.11615271595325977	0.26186923667543366	0	0	8776152482269500	1.88937e+16	NRP1
intracellular sterol transport (GO:0032366)	2013-01-01	0.11615271595325977	0.26186923667543366	0	0	8776152482269500	1.88937e+16	ABCA1
kinetochore organization (GO:0051383)	2013-01-01	0.11615271595325977	0.26186923667543366	0	0	8776152482269500	1.88937e+16	CENPH
mitotic DNA integrity checkpoint signaling (GO:0044774)	2013-01-01	0.11615271595325977	0.26186923667543366	0	0	8776152482269500	1.88937e+16	CLSPN
negative regulation of epidermal growth factor-activated receptor activity (GO:0007175)	2013-01-01	0.11615271595325977	0.26186923667543366	0	0	8776152482269500	1.88937e+16	TSG101
negative regulation of hippo signaling (GO:0035331)	2013-01-01	0.11615271595325977	0.26186923667543366	0	0	8776152482269500	1.88937e+16	DLG5
negative regulation of histone methylation (GO:0031061)	2013-01-01	0.11615271595325977	0.26186923667543366	0	0	8776152482269500	1.88937e+16	PHF1
negative regulation of hydrogen peroxide-induced cell death (GO:1903206)	2013-01-01	0.11615271595325977	0.26186923667543366	0	0	8776152482269500	1.88937e+16	GPR37L1
negative regulation of macrophage derived foam cell differentiation (GO:0010745)	2013-01-01	0.11615271595325977	0.26186923667543366	0	0	8776152482269500	1.88937e+16	ABCA1
negative regulation of potassium ion transport (GO:0043267)	2013-01-01	0.11615271595325977	0.26186923667543366	0	0	8776152482269500	1.88937e+16	CAV1
negative regulation of stem cell differentiation (GO:2000737)	2013-01-01	0.11615271595325977	0.26186923667543366	0	0	8776152482269500	1.88937e+16	JAG1
negative regulation of vascular endothelial growth factor receptor signaling pathway (GO:0030948)	2013-01-01	0.11615271595325977	0.26186923667543366	0	0	8776152482269500	1.88937e+16	DAB2IP
pentose-phosphate shunt (GO:0006098)	2013-01-01	0.11615271595325977	0.26186923667543366	0	0	8776152482269500	1.88937e+16	H6PD
plasma membrane tubulation (GO:0097320)	2013-01-01	0.11615271595325977	0.26186923667543366	0	0	8776152482269500	1.88937e+16	EHD2
positive regulation of cellular carbohydrate metabolic process (GO:0010676)	2013-01-01	0.11615271595325977	0.26186923667543366	0	0	8776152482269500	1.88937e+16	SNCA
positive regulation of ERAD pathway (GO:1904294)	2013-01-01	0.11615271595325977	0.26186923667543366	0	0	8776152482269500	1.88937e+16	CAV1
positive regulation of protein exit from endoplasmic reticulum (GO:0070863)	2013-01-01	0.11615271595325977	0.26186923667543366	0	0	8776152482269500	1.88937e+16	SAR1A
pre-mRNA cleavage required for polyadenylation (GO:0098789)	2013-01-01	0.11615271595325977	0.26186923667543366	0	0	8776152482269500	1.88937e+16	CPSF7
protein heterotetramerization (GO:0051290)	2013-01-01	0.11615271595325977	0.26186923667543366	0	0	8776152482269500	1.88937e+16	CPSF7
I-kappaB kinase/NF-kappaB signaling (GO:0007249)	1962-02-01	0.11641842512983977	0.26186923667543366	0	0	3.52068e+16	7571443626140340	DAB2IP;UBA52
stress-activated MAPK cascade (GO:0051403)	1962-02-01	0.11641842512983977	0.26186923667543366	0	0	3.52068e+16	7571443626140340	BTRC;UBA52
negative regulation of cell growth (GO:0030308)	3/126	0.11711114441025411	0.26310099729342096	0	0	2.58169e+16	553678359855794	JADE1;ULK1;TP53
actin cytoskeleton reorganization (GO:0031532)	1963-02-01	0.11952088538550368	0.26785088405923135	0	0	3462786008591210	7355872176414120	NRP1;PAK1
amyloid fibril formation (GO:1990000)	1963-02-01	0.11952088538550368	0.26785088405923135	0	0	3462786008591210	7355872176414120	UBA52;SNCA
endomembrane system organization (GO:0010256)	4/199	0.12013260833224966	0.2688894060572452	0	0	2175024255024250	4609222392521980	SYNGR1;NPLOC4;TBC1D20;PLEKHJ1
microtubule cytoskeleton organization involved in mitosis (GO:1902850)	3/128	0.12121615329581543	0.2700209599245793	0	0	2.54013e+16	5360129319253890	MECP2;CENPH;EFHC1
pyrimidine nucleoside biosynthetic process (GO:0046134)	2014-01-01	0.12451049227630905	0.2700209599245793	0	0	8100654664484450	1687662276492890	UMPS
aorta development (GO:0035904)	2014-01-01	0.12451049227630905	0.2700209599245793	0	0	8100654664484450	1687662276492890	JAG1
atrial septum development (GO:0003283)	2014-01-01	0.12451049227630905	0.2700209599245793	0	0	8100654664484450	1687662276492890	MDM4
atrioventricular valve development (GO:0003171)	2014-01-01	0.12451049227630905	0.2700209599245793	0	0	8100654664484450	1687662276492890	MDM4
regulation of cAMP-dependent protein kinase activity (GO:2000479)	2014-01-01	0.12451049227630905	0.2700209599245793	0	0	8100654664484450	1687662276492890	ATP2B4
bone morphogenesis (GO:0060349)	2014-01-01	0.12451049227630905	0.2700209599245793	0	0	8100654664484450	1687662276492890	TFAP2A
branching involved in blood vessel morphogenesis (GO:0001569)	2014-01-01	0.12451049227630905	0.2700209599245793	0	0	8100654664484450	1687662276492890	NRP1
calcium ion import across plasma membrane (GO:0098703)	2014-01-01	0.12451049227630905	0.2700209599245793	0	0	8100654664484450	1687662276492890	ATP2B4
cAMP metabolic process (GO:0046058)	2014-01-01	0.12451049227630905	0.2700209599245793	0	0	8100654664484450	1687662276492890	PDE4D
cellular response to low-density lipoprotein particle stimulus (GO:0071404)	2014-01-01	0.12451049227630905	0.2700209599245793	0	0	8100654664484450	1687662276492890	ABCA1
regulation of integrin-mediated signaling pathway (GO:2001044)	2014-01-01	0.12451049227630905	0.2700209599245793	0	0	8100654664484450	1687662276492890	PHACTR4
regulation of IRE1-mediated unfolded protein response (GO:1903894)	2014-01-01	0.12451049227630905	0.2700209599245793	0	0	8100654664484450	1687662276492890	DAB2IP
regulation of lipase activity (GO:0060191)	2014-01-01	0.12451049227630905	0.2700209599245793	0	0	8100654664484450	1687662276492890	SNCA
endothelial cell differentiation (GO:0045446)	2014-01-01	0.12451049227630905	0.2700209599245793	0	0	8100654664484450	1687662276492890	JAG1
substrate-dependent cell migration (GO:0006929)	2014-01-01	0.12451049227630905	0.2700209599245793	0	0	8100654664484450	1687662276492890	NRP1
T-helper cell differentiation (GO:0042093)	2014-01-01	0.12451049227630905	0.2700209599245793	0	0	8100654664484450	1687662276492890	FOXP1
vascular endothelial growth factor signaling pathway (GO:0038084)	2014-01-01	0.12451049227630905	0.2700209599245793	0	0	8100654664484450	1687662276492890	NRP1
mRNA cleavage involved in mRNA processing (GO:0098787)	2014-01-01	0.12451049227630905	0.2700209599245793	0	0	8100654664484450	1687662276492890	CPSF7
negative regulation of pri-miRNA transcription by RNA polymerase II (GO:1902894)	2014-01-01	0.12451049227630905	0.2700209599245793	0	0	8100654664484450	1687662276492890	SRF
negative regulation of smooth muscle cell migration (GO:0014912)	2014-01-01	0.12451049227630905	0.2700209599245793	0	0	8100654664484450	1687662276492890	MEF2C
negative regulation of T cell mediated immunity (GO:0002710)	2014-01-01	0.12451049227630905	0.2700209599245793	0	0	8100654664484450	1687662276492890	KLRD1
negative regulation of translational initiation (GO:0045947)	2014-01-01	0.12451049227630905	0.2700209599245793	0	0	8100654664484450	1687662276492890	LARP1
positive regulation of cardiac muscle cell proliferation (GO:0060045)	2014-01-01	0.12451049227630905	0.2700209599245793	0	0	8100654664484450	1687662276492890	MEF2C
positive regulation of leukocyte degranulation (GO:0043302)	2014-01-01	0.12451049227630905	0.2700209599245793	0	0	8100654664484450	1687662276492890	GAB2
positive regulation of SMAD protein signal transduction (GO:0060391)	2014-01-01	0.12451049227630905	0.2700209599245793	0	0	8100654664484450	1687662276492890	RBPMS
Golgi organization (GO:0007030)	3/130	0.125373584057844	0.2711665073913563	0	0	2.49987e+16	519087960544235	VCPIP1;NPLOC4;TBC1D20
positive regulation of canonical Wnt signaling pathway (GO:0090263)	3/130	0.125373584057844	0.2711665073913563	0	0	2.49987e+16	519087960544235	CSNK1G3;JRK;CAV1
BMP signaling pathway (GO:0030509)	1965-02-01	0.12578655968898544	0.2711665073913563	0	0	335251676428147	6950333087264420	SMURF1;SMAD6
regulation of cell-matrix adhesion (GO:0001952)	1965-02-01	0.12578655968898544	0.2711665073913563	0	0	335251676428147	6950333087264420	JAG1;NF2
mitotic G1 DNA damage checkpoint signaling (GO:0031571)	1965-02-01	0.12578655968898544	0.2711665073913563	0	0	335251676428147	6950333087264420	MDM4;TP53
cellular response to hypoxia (GO:0071456)	3/131	0.1274715220947992	0.27414693897730835	0	0	2.48022e+16	5108904934646360	MDM4;TP53;UBA52
cellular response to metal ion (GO:0071248)	3/131	0.1274715220947992	0.27414693897730835	0	0	2.48022e+16	5108904934646360	TFAP2A;MEF2C;SNCA
proteasomal protein catabolic process (GO:0010498)	4/205	0.129882387008233	0.276086739726227	0	0	2109452736318400	4305658727464150	APPBP2;SMURF1;KCTD2;BTRC
regulation of inflammatory response (GO:0050727)	4/206	0.1315387189039592	0.276086739726227	0	0	2098902863259290	4257527972331510	CELF1;FOXP1;SNCA;BRD4
regulation of epidermal growth factor receptor signaling pathway (GO:0042058)	1967-02-01	0.13212890174380706	0.276086739726227	0	0	3249033319621550	6575969700566790	TSG101;DAB2IP
vascular endothelial growth factor receptor signaling pathway (GO:0048010)	1967-02-01	0.13212890174380706	0.276086739726227	0	0	3249033319621550	6575969700566790	NRP1;DAB2IP
positive regulation of catabolic process (GO:0009896)	1967-02-01	0.13212890174380706	0.276086739726227	0	0	3249033319621550	6575969700566790	SMURF1;DAB2IP
protein trimerization (GO:0070206)	2015-01-01	0.1327896508776999	0.276086739726227	0	0	7521656534954400	151861416186695	ASIC1
pyrimidine nucleoside metabolic process (GO:0006213)	2015-01-01	0.1327896508776999	0.276086739726227	0	0	7521656534954400	151861416186695	UMPS
calcium ion import into cytosol (GO:1902656)	2015-01-01	0.1327896508776999	0.276086739726227	0	0	7521656534954400	151861416186695	ATP2B4
regulation of clathrin-dependent endocytosis (GO:2000369)	2015-01-01	0.1327896508776999	0.276086739726227	0	0	7521656534954400	151861416186695	AAK1
regulation of lymphocyte activation (GO:0051249)	2015-01-01	0.1327896508776999	0.276086739726227	0	0	7521656534954400	151861416186695	PAG1
electron transport chain (GO:0022900)	2015-01-01	0.1327896508776999	0.276086739726227	0	0	7521656534954400	151861416186695	NDOR1
embryonic cranial skeleton morphogenesis (GO:0048701)	2015-01-01	0.1327896508776999	0.276086739726227	0	0	7521656534954400	151861416186695	TFAP2A
endoplasmic reticulum to cytosol transport (GO:1903513)	2015-01-01	0.1327896508776999	0.276086739726227	0	0	7521656534954400	151861416186695	NPLOC4
GTP metabolic process (GO:0046039)	2015-01-01	0.1327896508776999	0.276086739726227	0	0	7521656534954400	151861416186695	GTPBP1
intracellular cholesterol transport (GO:0032367)	2015-01-01	0.1327896508776999	0.276086739726227	0	0	7521656534954400	151861416186695	ABCA1
steroid hormone mediated signaling pathway (GO:0043401)	2015-01-01	0.1327896508776999	0.276086739726227	0	0	7521656534954400	151861416186695	ABHD2
medium-chain fatty acid metabolic process (GO:0051791)	2015-01-01	0.1327896508776999	0.276086739726227	0	0	7521656534954400	151861416186695	ABHD2
modulation by host of viral genome replication (GO:0044827)	2015-01-01	0.1327896508776999	0.276086739726227	0	0	7521656534954400	151861416186695	TBC1D20
myoblast differentiation (GO:0045445)	2015-01-01	0.1327896508776999	0.276086739726227	0	0	7521656534954400	151861416186695	JAG1
negative regulation of androgen receptor signaling pathway (GO:0060766)	2015-01-01	0.1327896508776999	0.276086739726227	0	0	7521656534954400	151861416186695	FOXP1
negative regulation of blood pressure (GO:0045776)	2015-01-01	0.1327896508776999	0.276086739726227	0	0	7521656534954400	151861416186695	GPR37L1
negative regulation of leukocyte mediated cytotoxicity (GO:0001911)	2015-01-01	0.1327896508776999	0.276086739726227	0	0	7521656534954400	151861416186695	KLRD1
photoreceptor cell development (GO:0042461)	2015-01-01	0.1327896508776999	0.276086739726227	0	0	7521656534954400	151861416186695	AHI1
positive regulation of double-strand break repair via homologous recombination (GO:1905168)	2015-01-01	0.1327896508776999	0.276086739726227	0	0	7521656534954400	151861416186695	FUS
positive regulation of exosomal secretion (GO:1903543)	2015-01-01	0.1327896508776999	0.276086739726227	0	0	7521656534954400	151861416186695	TSG101
positive regulation of protein export from nucleus (GO:0046827)	2015-01-01	0.1327896508776999	0.276086739726227	0	0	7521656534954400	151861416186695	TP53
positive regulation of response to cytokine stimulus (GO:0060760)	2015-01-01	0.1327896508776999	0.276086739726227	0	0	7521656534954400	151861416186695	MAVS
protein homotrimerization (GO:0070207)	2015-01-01	0.1327896508776999	0.276086739726227	0	0	7521656534954400	151861416186695	ASIC1
protein hydroxylation (GO:0018126)	2015-01-01	0.1327896508776999	0.276086739726227	0	0	7521656534954400	151861416186695	PLOD1
regulation of translational initiation (GO:0006446)	1968-02-01	0.13532723553768952	0.2807188535810424	0	0	3199643493761140	6399477259656180	YTHDF1;LARP1
positive regulation of protein localization to nucleus (GO:1900182)	1968-02-01	0.13532723553768952	0.2807188535810424	0	0	3199643493761140	6399477259656180	YAP1;MAVS
ribonucleoprotein complex assembly (GO:0022618)	3/136	0.13814644606654553	0.282761671706637	0	0	2386369148678140	4.72368e+16	CPSF7;CELF1;CELF2
organic substance transport (GO:0071702)	3/136	0.13814644606654553	0.282761671706637	0	0	2386369148678140	4.72368e+16	ABCA1;ATP8A1;ARRDC3
cell chemotaxis (GO:0060326)	1969-02-01	0.13854285142023684	0.282761671706637	0	0	3151727991060730	6229628659692470	NRP1;PLEKHG5
cellular response to decreased oxygen levels (GO:0036294)	1969-02-01	0.13854285142023684	0.282761671706637	0	0	3151727991060730	6229628659692470	MDM4;TP53
positive regulation of MAP kinase activity (GO:0043406)	1969-02-01	0.13854285142023684	0.282761671706637	0	0	3151727991060730	6229628659692470	PAK1;DAB2IP
positive regulation of protein polymerization (GO:0032273)	1969-02-01	0.13854285142023684	0.282761671706637	0	0	3151727991060730	6229628659692470	PAK1;ARF6
3'-UTR-mediated mRNA destabilization (GO:0061158)	2016-01-01	0.1409909273153888	0.282761671706637	0	0	7019858156028360	1.37523e+16	RC3H1
regulation of amyloid-beta clearance (GO:1900221)	2016-01-01	0.1409909273153888	0.282761671706637	0	0	7019858156028360	1.37523e+16	SRF
autophagy of nucleus (GO:0044804)	2016-01-01	0.1409909273153888	0.282761671706637	0	0	7019858156028360	1.37523e+16	ULK1
regulation of cholesterol storage (GO:0010885)	2016-01-01	0.1409909273153888	0.282761671706637	0	0	7019858156028360	1.37523e+16	ABCA1
regulation of defense response to virus (GO:0050688)	2016-01-01	0.1409909273153888	0.282761671706637	0	0	7019858156028360	1.37523e+16	ILRUN
regulation of interleukin-1 production (GO:0032652)	2016-01-01	0.1409909273153888	0.282761671706637	0	0	7019858156028360	1.37523e+16	FOXP1
regulation of mast cell degranulation (GO:0043304)	2016-01-01	0.1409909273153888	0.282761671706637	0	0	7019858156028360	1.37523e+16	GAB2
regulation of monocyte differentiation (GO:0045655)	2016-01-01	0.1409909273153888	0.282761671706637	0	0	7019858156028360	1.37523e+16	FOXP1
regulation of neurotransmitter transport (GO:0051588)	2016-01-01	0.1409909273153888	0.282761671706637	0	0	7019858156028360	1.37523e+16	MEF2C
regulation of Rac protein signal transduction (GO:0035020)	2016-01-01	0.1409909273153888	0.282761671706637	0	0	7019858156028360	1.37523e+16	ARF6
regulation of systemic arterial blood pressure (GO:0003073)	2016-01-01	0.1409909273153888	0.282761671706637	0	0	7019858156028360	1.37523e+16	GPR37L1
late endosome to vacuole transport via multivesicular body sorting pathway (GO:0032511)	2016-01-01	0.1409909273153888	0.282761671706637	0	0	7019858156028360	1.37523e+16	CHMP7
sympathetic nervous system development (GO:0048485)	2016-01-01	0.1409909273153888	0.282761671706637	0	0	7019858156028360	1.37523e+16	NRP1
T cell mediated immunity (GO:0002456)	2016-01-01	0.1409909273153888	0.282761671706637	0	0	7019858156028360	1.37523e+16	JAG1
negative regulation of anoikis (GO:2000811)	2016-01-01	0.1409909273153888	0.282761671706637	0	0	7019858156028360	1.37523e+16	CAV1
negative regulation of epithelial cell differentiation (GO:0030857)	2016-01-01	0.1409909273153888	0.282761671706637	0	0	7019858156028360	1.37523e+16	CAV1
negative regulation of histone modification (GO:0031057)	2016-01-01	0.1409909273153888	0.282761671706637	0	0	7019858156028360	1.37523e+16	SNCA
negative regulation of immune effector process (GO:0002698)	2016-01-01	0.1409909273153888	0.282761671706637	0	0	7019858156028360	1.37523e+16	RC3H1
negative regulation of natural killer cell mediated cytotoxicity (GO:0045953)	2016-01-01	0.1409909273153888	0.282761671706637	0	0	7019858156028360	1.37523e+16	KLRD1
nucleotide catabolic process (GO:0009166)	2016-01-01	0.1409909273153888	0.282761671706637	0	0	7019858156028360	1.37523e+16	GDA
platelet-derived growth factor receptor signaling pathway (GO:0048008)	2016-01-01	0.1409909273153888	0.282761671706637	0	0	7019858156028360	1.37523e+16	NRP1
positive regulation of myeloid leukocyte cytokine production involved in immune response (GO:0061081)	2016-01-01	0.1409909273153888	0.282761671706637	0	0	7019858156028360	1.37523e+16	MAVS
positive regulation of syncytium formation by plasma membrane fusion (GO:0060143)	2016-01-01	0.1409909273153888	0.282761671706637	0	0	7019858156028360	1.37523e+16	EHD2
positive regulation of vasoconstriction (GO:0045907)	2016-01-01	0.1409909273153888	0.282761671706637	0	0	7019858156028360	1.37523e+16	CAV1
COPII-coated vesicle budding (GO:0090114)	1970-02-01	0.1417751420882622	0.28277044291091236	0	0	3.10522e+16	6066091038197720	TBC1D20;SAR1A
fatty acid catabolic process (GO:0009062)	1970-02-01	0.1417751420882622	0.28277044291091236	0	0	3.10522e+16	6066091038197720	ABHD2;NUDT19
sterol metabolic process (GO:0016125)	1970-02-01	0.1417751420882622	0.28277044291091236	0	0	3.10522e+16	6066091038197720	ABCA1;SC5D
wound healing (GO:0042060)	1970-02-01	0.1417751420882622	0.28277044291091236	0	0	3.10522e+16	6066091038197720	PAK1;SRF
negative regulation of viral process (GO:0048525)	1970-02-01	0.1417751420882622	0.28277044291091236	0	0	3.10522e+16	6066091038197720	MAVS;ZC3HAV1
protein tetramerization (GO:0051262)	1971-02-01	0.14502350998307154	0.2860799853710254	0	0	3.06006e+16	5908552508647000	CPSF7;SNCA
cellular response to BMP stimulus (GO:0071773)	1971-02-01	0.14502350998307154	0.2860799853710254	0	0	3.06006e+16	5908552508647000	SMURF1;SMAD6
regulation of hematopoietic stem cell differentiation (GO:1902036)	1971-02-01	0.14502350998307154	0.2860799853710254	0	0	3.06006e+16	5908552508647000	YAP1;TCF12
cholesterol homeostasis (GO:0042632)	1971-02-01	0.14502350998307154	0.2860799853710254	0	0	3.06006e+16	5908552508647000	ABCA1;CAV1
response to metal ion (GO:0010038)	1971-02-01	0.14502350998307154	0.2860799853710254	0	0	3.06006e+16	5908552508647000	CAV1;SNCA
myeloid leukocyte differentiation (GO:0002573)	1971-02-01	0.14502350998307154	0.2860799853710254	0	0	3.06006e+16	5908552508647000	GAB2;FOXP1
negative regulation of neuron apoptotic process (GO:0043524)	1971-02-01	0.14502350998307154	0.2860799853710254	0	0	3.06006e+16	5908552508647000	MEF2C;KDM2B
positive regulation of protein modification process (GO:0031401)	4/214	0.14509877810172975	0.2860799853710254	0	0	2018120978120970	3.89566e+16	PAK1;MAVS;NSMF;STK4
protein localization to cell periphery (GO:1990778)	3/140	0.14689815438357615	0.2860799853710254	0	0	2.31622e+16	4.44255e+16	EHD2;SMURF1;CAV1
cell morphogenesis involved in differentiation (GO:0000904)	1972-02-01	0.14828736734430573	0.2860799853710254	0	0	3.0162e+16	5756720565088080	NRP1;MEF2C
sterol homeostasis (GO:0055092)	1972-02-01	0.14828736734430573	0.2860799853710254	0	0	3.0162e+16	5756720565088080	ABCA1;CAV1
negative regulation of epithelial cell proliferation (GO:0050680)	1972-02-01	0.14828736734430573	0.2860799853710254	0	0	3.0162e+16	5756720565088080	CAV1;DAB2IP
positive regulation of secretion by cell (GO:1903532)	1972-02-01	0.14828736734430573	0.2860799853710254	0	0	3.0162e+16	5756720565088080	ARF6;SNCA
adenylate cyclase-activating adrenergic receptor signaling pathway (GO:0071880)	2017-01-01	0.14911505028991673	0.2860799853710254	0	0	6580784574468080	1252347733311010	AKAP13
pyrimidine-containing compound catabolic process (GO:0072529)	2017-01-01	0.14911505028991673	0.2860799853710254	0	0	6580784574468080	1252347733311010	DPYSL2
aorta morphogenesis (GO:0035909)	2017-01-01	0.14911505028991673	0.2860799853710254	0	0	6580784574468080	1252347733311010	JAG1
cell surface receptor signaling pathway involved in heart development (GO:0061311)	2017-01-01	0.14911505028991673	0.2860799853710254	0	0	6580784574468080	1252347733311010	JAG1
regulation of metal ion transport (GO:0010959)	2017-01-01	0.14911505028991673	0.2860799853710254	0	0	6580784574468080	1252347733311010	EPB41
DNA replication checkpoint signaling (GO:0000076)	2017-01-01	0.14911505028991673	0.2860799853710254	0	0	6580784574468080	1252347733311010	CLSPN
embryo development ending in birth or egg hatching (GO:0009792)	2017-01-01	0.14911505028991673	0.2860799853710254	0	0	6580784574468080	1252347733311010	CELF1
regulation of receptor recycling (GO:0001919)	2017-01-01	0.14911505028991673	0.2860799853710254	0	0	6580784574468080	1252347733311010	SNCA
regulation of stem cell proliferation (GO:0072091)	2017-01-01	0.14911505028991673	0.2860799853710254	0	0	6580784574468080	1252347733311010	YAP1
retrograde protein transport, ER to cytosol (GO:0030970)	2017-01-01	0.14911505028991673	0.2860799853710254	0	0	6580784574468080	1252347733311010	NPLOC4
reverse cholesterol transport (GO:0043691)	2017-01-01	0.14911505028991673	0.2860799853710254	0	0	6580784574468080	1252347733311010	ABCA1
RNA interference (GO:0016246)	2017-01-01	0.14911505028991673	0.2860799853710254	0	0	6580784574468080	1252347733311010	CELF1
ruffle organization (GO:0031529)	2017-01-01	0.14911505028991673	0.2860799853710254	0	0	6580784574468080	1252347733311010	ARF6
synaptic vesicle membrane organization (GO:0048499)	2017-01-01	0.14911505028991673	0.2860799853710254	0	0	6580784574468080	1252347733311010	SYNGR1
mesenchyme morphogenesis (GO:0072132)	2017-01-01	0.14911505028991673	0.2860799853710254	0	0	6580784574468080	1252347733311010	MDM4
midbody abscission (GO:0061952)	2017-01-01	0.14911505028991673	0.2860799853710254	0	0	6580784574468080	1252347733311010	CHMP7
negative regulation of ATPase activity (GO:0032780)	2017-01-01	0.14911505028991673	0.2860799853710254	0	0	6580784574468080	1252347733311010	TP53
negative regulation of vascular associated smooth muscle cell proliferation (GO:1904706)	2017-01-01	0.14911505028991673	0.2860799853710254	0	0	6580784574468080	1252347733311010	MEF2C
positive regulation of cardiac muscle tissue growth (GO:0055023)	2017-01-01	0.14911505028991673	0.2860799853710254	0	0	6580784574468080	1252347733311010	MEF2C
positive regulation of DNA replication (GO:0045740)	2017-01-01	0.14911505028991673	0.2860799853710254	0	0	6580784574468080	1252347733311010	BRPF3
positive regulation of heart rate (GO:0010460)	2017-01-01	0.14911505028991673	0.2860799853710254	0	0	6580784574468080	1252347733311010	PDE4D
positive regulation of smooth muscle cell migration (GO:0014911)	2017-01-01	0.14911505028991673	0.2860799853710254	0	0	6580784574468080	1252347733311010	NRP1
protein heterooligomerization (GO:0051291)	2017-01-01	0.14911505028991673	0.2860799853710254	0	0	6580784574468080	1252347733311010	CPSF7
Ras protein signal transduction (GO:0007265)	3/142	0.15134074289733193	0.28864433230972664	0	0	2282664191227660	4.31018e+16	PLEKHG5;TP53;PHACTR4
chromatin organization (GO:0006325)	3/142	0.15134074289733193	0.28864433230972664	0	0	2282664191227660	4.31018e+16	PAK1;PHF1;KDM6A
protein localization to organelle (GO:0033365)	3/142	0.15134074289733193	0.28864433230972664	0	0	2282664191227660	4.31018e+16	TUB;PIKFYVE;ARF6
regulation of actin filament polymerization (GO:0030833)	1973-02-01	0.1515661358846441	0.28864433230972664	0	0	2973563304963470	5610320635932040	PLEKHG2;ARF6
regulation of hydrolase activity (GO:0051336)	1973-02-01	0.1515661358846441	0.28864433230972664	0	0	2973563304963470	5610320635932040	CAV1;DAB2IP
positive regulation of JNK cascade (GO:0046330)	1973-02-01	0.1515661358846441	0.28864433230972664	0	0	2973563304963470	5610320635932040	DAB2IP;ANKRD6
positive regulation of synaptic transmission (GO:0050806)	1973-02-01	0.1515661358846441	0.28864433230972664	0	0	2973563304963470	5610320635932040	MPP2;RIMS3
receptor-mediated endocytosis (GO:0006898)	3/143	0.15357810818074386	0.2921690557520342	0	0	2.26624e+16	4245912814980430	PIKFYVE;CAV1;SNCA
DNA damage response, signal transduction by p53 class mediator (GO:0030330)	1974-02-01	0.1548592468071058	0.2925421466923892	0	0	2.93212e+16	5469094757064260	MDM4;TP53
regulation of cartilage development (GO:0061035)	2018-01-01	0.15716274179723502	0.2925421466923892	0	0	6193366708385480	1146066058904640	BMP1
regulation of cellular protein catabolic process (GO:1903362)	2018-01-01	0.15716274179723502	0.2925421466923892	0	0	6193366708385480	1146066058904640	DAB2IP
regulation of fatty acid metabolic process (GO:0019217)	2018-01-01	0.15716274179723502	0.2925421466923892	0	0	6193366708385480	1146066058904640	CAV1
cellular response to pH (GO:0071467)	2018-01-01	0.15716274179723502	0.2925421466923892	0	0	6193366708385480	1146066058904640	ASIC1
regulation of mRNA polyadenylation (GO:1900363)	2018-01-01	0.15716274179723502	0.2925421466923892	0	0	6193366708385480	1146066058904640	CPSF7
embryonic axis specification (GO:0000578)	2018-01-01	0.15716274179723502	0.2925421466923892	0	0	6193366708385480	1146066058904640	SMAD6
regulation of production of miRNAs involved in gene silencing by miRNA (GO:1903798)	2018-01-01	0.15716274179723502	0.2925421466923892	0	0	6193366708385480	1146066058904640	TP53
regulation of protein-containing complex disassembly (GO:0043244)	2018-01-01	0.15716274179723502	0.2925421466923892	0	0	6193366708385480	1146066058904640	ETF1
regulation of vascular endothelial cell proliferation (GO:1905562)	2018-01-01	0.15716274179723502	0.2925421466923892	0	0	6193366708385480	1146066058904640	MEF2C
response to axon injury (GO:0048678)	2018-01-01	0.15716274179723502	0.2925421466923892	0	0	6193366708385480	1146066058904640	SARM1
interleukin-6-mediated signaling pathway (GO:0070102)	2018-01-01	0.15716274179723502	0.2925421466923892	0	0	6193366708385480	1146066058904640	YAP1
intracellular estrogen receptor signaling pathway (GO:0030520)	2018-01-01	0.15716274179723502	0.2925421466923892	0	0	6193366708385480	1146066058904640	RBFOX2
mitochondrial fission (GO:0000266)	2018-01-01	0.15716274179723502	0.2925421466923892	0	0	6193366708385480	1146066058904640	MTFR1L
negative regulation of cation transmembrane transport (GO:1904063)	2018-01-01	0.15716274179723502	0.2925421466923892	0	0	6193366708385480	1146066058904640	CAV1
negative regulation of leukocyte cell-cell adhesion (GO:1903038)	2018-01-01	0.15716274179723502	0.2925421466923892	0	0	6193366708385480	1146066058904640	PAG1
neuron maturation (GO:0042551)	2018-01-01	0.15716274179723502	0.2925421466923892	0	0	6193366708385480	1146066058904640	SRRM4
positive chemotaxis (GO:0050918)	2018-01-01	0.15716274179723502	0.2925421466923892	0	0	6193366708385480	1146066058904640	NRP1
positive regulation of cartilage development (GO:0061036)	2018-01-01	0.15716274179723502	0.2925421466923892	0	0	6193366708385480	1146066058904640	BMP1
positive regulation of cell adhesion mediated by integrin (GO:0033630)	2018-01-01	0.15716274179723502	0.2925421466923892	0	0	6193366708385480	1146066058904640	PODXL
positive regulation of myoblast differentiation (GO:0045663)	2018-01-01	0.15716274179723502	0.2925421466923892	0	0	6193366708385480	1146066058904640	MEF2C
regulation of hematopoietic progenitor cell differentiation (GO:1901532)	1975-02-01	0.15816614061460776	0.2941079107018296	0	0	2.8918e+16	5332800363434910	YAP1;TCF12
MAPK cascade (GO:0000165)	5/303	0.1600480195554902	0.29730231501445054	0	0	177934417858185	3.26026e+16	PAK1;MEF2C;DAB2IP;BTRC;UBA52
regulation of BMP signaling pathway (GO:0030510)	1976-02-01	0.16148626697711646	0.2990547518176835	0	0	2.85258e+16	5201209182230430	SMURF1;SMAD6
RNA transport (GO:0050658)	1976-02-01	0.16148626697711646	0.2990547518176835	0	0	2.85258e+16	5201209182230430	SRSF3;CASC3
protein import into nucleus (GO:0006606)	1976-02-01	0.16148626697711646	0.2990547518176835	0	0	2.85258e+16	5201209182230430	IPO9;KPNA6
import into nucleus (GO:0051170)	1977-02-01	0.16481908466912829	0.2996889310299483	0	0	2814402852049910	5.07411e+16	IPO9;BACH2
positive regulation of intracellular protein transport (GO:0090316)	3/148	0.16491866696427185	0.2996889310299483	0	0	2.18754e+16	3.94261e+16	MAVS;SAR1A;TP53
actin filament capping (GO:0051693)	2019-01-01	0.16513471709813476	0.2996889310299483	0	0	5848995271867610	1.0534e+16	CAPZA2
barbed-end actin filament capping (GO:0051016)	2019-01-01	0.16513471709813476	0.2996889310299483	0	0	5848995271867610	1.0534e+16	CAPZA2
regulation of epithelial cell differentiation (GO:0030856)	2019-01-01	0.16513471709813476	0.2996889310299483	0	0	5848995271867610	1.0534e+16	CAV1
cellular response to copper ion (GO:0071280)	2019-01-01	0.16513471709813476	0.2996889310299483	0	0	5848995271867610	1.0534e+16	SNCA
regulation of exosomal secretion (GO:1903541)	2019-01-01	0.16513471709813476	0.2996889310299483	0	0	5848995271867610	1.0534e+16	TSG101
dopamine metabolic process (GO:0042417)	2019-01-01	0.16513471709813476	0.2996889310299483	0	0	5848995271867610	1.0534e+16	SNCA
endocardial cushion morphogenesis (GO:0003203)	2019-01-01	0.16513471709813476	0.2996889310299483	0	0	5848995271867610	1.0534e+16	MDM4
endoplasmic reticulum mannose trimming (GO:1904380)	2019-01-01	0.16513471709813476	0.2996889310299483	0	0	5848995271867610	1.0534e+16	UBA52
regulation of synaptic vesicle exocytosis (GO:2000300)	2019-01-01	0.16513471709813476	0.2996889310299483	0	0	5848995271867610	1.0534e+16	RIMS3
regulation of vascular endothelial growth factor signaling pathway (GO:1900746)	2019-01-01	0.16513471709813476	0.2996889310299483	0	0	5848995271867610	1.0534e+16	DAB2IP
glycerolipid catabolic process (GO:0046503)	2019-01-01	0.16513471709813476	0.2996889310299483	0	0	5848995271867610	1.0534e+16	ABHD2
negative regulation of protein localization to nucleus (GO:1900181)	2019-01-01	0.16513471709813476	0.2996889310299483	0	0	5848995271867610	1.0534e+16	ILRUN
neural crest cell differentiation (GO:0014033)	2019-01-01	0.16513471709813476	0.2996889310299483	0	0	5848995271867610	1.0534e+16	MEF2C
NLS-bearing protein import into nucleus (GO:0006607)	2019-01-01	0.16513471709813476	0.2996889310299483	0	0	5848995271867610	1.0534e+16	KPNA6
nuclear membrane organization (GO:0071763)	2019-01-01	0.16513471709813476	0.2996889310299483	0	0	5848995271867610	1.0534e+16	CHMP7
positive regulation of actin cytoskeleton reorganization (GO:2000251)	2019-01-01	0.16513471709813476	0.2996889310299483	0	0	5848995271867610	1.0534e+16	NRP1
positive regulation of cilium assembly (GO:0045724)	2019-01-01	0.16513471709813476	0.2996889310299483	0	0	5848995271867610	1.0534e+16	CCP110
positive regulation of focal adhesion assembly (GO:0051894)	2019-01-01	0.16513471709813476	0.2996889310299483	0	0	5848995271867610	1.0534e+16	NRP1
regulation of G2/M transition of mitotic cell cycle (GO:0010389)	3/149	0.16721630832001796	0.30316316698419254	0	0	2172448077772860	3.88535e+16	MECP2;CCP110;BRD4
protein modification process (GO:0036211)	1978-02-01	0.16816406138378337	0.30457686642237686	0	0	2777230509428650	4951288822333970	CSNK1G3;UBA52
cardiac ventricle development (GO:0003231)	2020-01-01	0.17303168473008593	0.30907038858684316	0	0	5.54087e+16	9720246555313300	MDM4
cellular response to nitrogen compound (GO:1901699)	2020-01-01	0.17303168473008593	0.30907038858684316	0	0	5.54087e+16	9720246555313300	ATP2B4
cortical actin cytoskeleton organization (GO:0030866)	2020-01-01	0.17303168473008593	0.30907038858684316	0	0	5.54087e+16	9720246555313300	ARF6
regulation of smooth muscle cell migration (GO:0014910)	2020-01-01	0.17303168473008593	0.30907038858684316	0	0	5.54087e+16	9720246555313300	NRP1
mitotic cytokinetic process (GO:1902410)	2020-01-01	0.17303168473008593	0.30907038858684316	0	0	5.54087e+16	9720246555313300	CHMP7
modulation by symbiont of entry into host (GO:0052372)	2020-01-01	0.17303168473008593	0.30907038858684316	0	0	5.54087e+16	9720246555313300	CAV1
myeloid cell development (GO:0061515)	2020-01-01	0.17303168473008593	0.30907038858684316	0	0	5.54087e+16	9720246555313300	FOXP1
natural killer cell mediated immunity (GO:0002228)	2020-01-01	0.17303168473008593	0.30907038858684316	0	0	5.54087e+16	9720246555313300	KLRD1
negative regulation of lipid storage (GO:0010888)	2020-01-01	0.17303168473008593	0.30907038858684316	0	0	5.54087e+16	9720246555313300	ABCA1
organic cation transport (GO:0015695)	2020-01-01	0.17303168473008593	0.30907038858684316	0	0	5.54087e+16	9720246555313300	SEC14L1
positive regulation of epithelial cell differentiation (GO:0030858)	2020-01-01	0.17303168473008593	0.30907038858684316	0	0	5.54087e+16	9720246555313300	AHI1
positive regulation of interferon-alpha production (GO:0032727)	2020-01-01	0.17303168473008593	0.30907038858684316	0	0	5.54087e+16	9720246555313300	MAVS
positive regulation of natural killer cell mediated cytotoxicity (GO:0045954)	2020-01-01	0.17303168473008593	0.30907038858684316	0	0	5.54087e+16	9720246555313300	KLRD1
post-transcriptional gene silencing by RNA (GO:0035194)	2020-01-01	0.17303168473008593	0.30907038858684316	0	0	5.54087e+16	9720246555313300	CELF1
regulation of organelle organization (GO:0033043)	1980-02-01	0.17488840673906134	0.31177254810021454	0	0	2705745235157	4717756830735010	MAVS;SAR1A
regulation of protein localization to plasma membrane (GO:1903076)	1980-02-01	0.17488840673906134	0.31177254810021454	0	0	2705745235157	4717756830735010	ATP2B4;ARF6
positive regulation of Wnt signaling pathway (GO:0030177)	3/153	0.176499542590302	0.3143356293872471	0	0	2.11409e+16	3.66675e+16	CSNK1G3;JRK;CAV1
cellular macromolecule biosynthetic process (GO:0034645)	5/314	0.17707312531315927	0.3150476704541293	0	0	1.71503e+16	2.96905e+16	EEF2K;CLSPN;RPL28;GTPBP1;MRPL11
negative regulation of protein modification process (GO:0031400)	1981-02-01	0.17826675444027665	0.3151587676520788	0	0	2.67136e+16	4606691329770190	ATP2B4;DAB2IP
phosphorylation (GO:0016310)	6/400	0.178806943938861	0.3151587676520788	0	0	1.61579e+16	2.78151e+16	PAK1;GRK6;AAK1;ULK1;STK4;CLK3
aerobic respiration (GO:0009060)	2021-01-01	0.1808543467278663	0.3151587676520788	0	0	5263563829787230	9001027258222340	MTFR1L
regulation of anoikis (GO:2000209)	2021-01-01	0.1808543467278663	0.3151587676520788	0	0	5263563829787230	9001027258222340	CAV1
beta-catenin destruction complex disassembly (GO:1904886)	2021-01-01	0.1808543467278663	0.3151587676520788	0	0	5263563829787230	9001027258222340	CAV1
regulation of cardiac muscle cell proliferation (GO:0060043)	2021-01-01	0.1808543467278663	0.3151587676520788	0	0	5263563829787230	9001027258222340	MEF2C
calcium ion transport into cytosol (GO:0060402)	2021-01-01	0.1808543467278663	0.3151587676520788	0	0	5263563829787230	9001027258222340	ATP2B4
cellular response to steroid hormone stimulus (GO:0071383)	2021-01-01	0.1808543467278663	0.3151587676520788	0	0	5263563829787230	9001027258222340	ABHD2
endocardial cushion development (GO:0003197)	2021-01-01	0.1808543467278663	0.3151587676520788	0	0	5263563829787230	9001027258222340	MDM4
error-prone translesion synthesis (GO:0042276)	2021-01-01	0.1808543467278663	0.3151587676520788	0	0	5263563829787230	9001027258222340	UBA52
regulation of ubiquitin protein ligase activity (GO:1904666)	2021-01-01	0.1808543467278663	0.3151587676520788	0	0	5263563829787230	9001027258222340	BTRC
intrinsic apoptotic signaling pathway in response to DNA damage by p53 class mediator (GO:0042771)	2021-01-01	0.1808543467278663	0.3151587676520788	0	0	5263563829787230	9001027258222340	TP53
sterol transport (GO:0015918)	2021-01-01	0.1808543467278663	0.3151587676520788	0	0	5263563829787230	9001027258222340	CAV1
stress granule assembly (GO:0034063)	2021-01-01	0.1808543467278663	0.3151587676520788	0	0	5263563829787230	9001027258222340	YTHDF1
long-term synaptic potentiation (GO:0060291)	2021-01-01	0.1808543467278663	0.3151587676520788	0	0	5263563829787230	9001027258222340	MPP2
myotube differentiation (GO:0014902)	2021-01-01	0.1808543467278663	0.3151587676520788	0	0	5263563829787230	9001027258222340	MEF2C
negative regulation of small GTPase mediated signal transduction (GO:0051058)	2021-01-01	0.1808543467278663	0.3151587676520788	0	0	5263563829787230	9001027258222340	DAB2IP
positive regulation of antigen receptor-mediated signaling pathway (GO:0050857)	2021-01-01	0.1808543467278663	0.3151587676520788	0	0	5263563829787230	9001027258222340	FOXP1
positive regulation of phosphatase activity (GO:0010922)	2021-01-01	0.1808543467278663	0.3151587676520788	0	0	5263563829787230	9001027258222340	MEF2C
positive regulation of smoothened signaling pathway (GO:0045880)	2021-01-01	0.1808543467278663	0.3151587676520788	0	0	5263563829787230	9001027258222340	DLG5
protein localization to chromatin (GO:0071168)	2021-01-01	0.1808543467278663	0.3151587676520788	0	0	5263563829787230	9001027258222340	CHMP7
cell-cell junction organization (GO:0045216)	1982-02-01	0.18165521908241716	0.3151587676520788	0	0	2.63783e+16	4499208199954540	TLN2;NECTIN1
regulation of gene expression, epigenetic (GO:0040029)	1982-02-01	0.18165521908241716	0.3151587676520788	0	0	2.63783e+16	4499208199954540	MECP2;PHF1
ephrin receptor signaling pathway (GO:0048013)	1982-02-01	0.18165521908241716	0.3151587676520788	0	0	2.63783e+16	4499208199954540	PAK1;ITSN1
positive regulation of cytoskeleton organization (GO:0051495)	1982-02-01	0.18165521908241716	0.3151587676520788	0	0	2.63783e+16	4499208199954540	NRP1;ARF6
positive regulation of protein ubiquitination (GO:0031398)	1982-02-01	0.18165521908241716	0.3151587676520788	0	0	2.63783e+16	4499208199954540	CAV1;ARRDC3
positive regulation of plasma membrane bounded cell projection assembly (GO:0120034)	1983-02-01	0.1850533113527485	0.3207472786639895	0	0	2.60514e+16	4395155009023890	NRP1;CCP110
mitotic spindle organization (GO:0007052)	3/157	0.1859228197930482	0.3207673185347045	0	0	2.05876e+16	3463699357621170	MECP2;CENPH;EFHC1
cellular response to growth factor stimulus (GO:0071363)	3/158	0.18829924464255995	0.3207673185347045	0	0	2045369406867840	3415200045124330	NRP1;MEF2C;DAB2IP
skeletal system development (GO:0001501)	3/158	0.18829924464255995	0.3207673185347045	0	0	2045369406867840	3415200045124330	AKAP13;BMP1;HOXA13
regulation of cytokinesis (GO:0032465)	1984-02-01	0.1884605501631794	0.3207673185347045	0	0	2573235946263200	4294387465326920	CCP110;RAB11FIP4
vascular transport (GO:0010232)	1984-02-01	0.1884605501631794	0.3207673185347045	0	0	2573235946263200	4294387465326920	ATP8A1;ATP2B4
regulation of execution phase of apoptosis (GO:1900117)	2022-01-01	0.18860339854274408	0.3207673185347045	0	0	5012664640324210	8361670444603360	TP53
regulation of response to cytokine stimulus (GO:0060759)	2022-01-01	0.18860339854274408	0.3207673185347045	0	0	5012664640324210	8361670444603360	MAVS
regulation of vacuole organization (GO:0044088)	2022-01-01	0.18860339854274408	0.3207673185347045	0	0	5012664640324210	8361670444603360	PIKFYVE
regulation of viral release from host cell (GO:1902186)	2022-01-01	0.18860339854274408	0.3207673185347045	0	0	5012664640324210	8361670444603360	TSG101
lipid droplet organization (GO:0034389)	2022-01-01	0.18860339854274408	0.3207673185347045	0	0	5012664640324210	8361670444603360	CDS2
microglial cell activation (GO:0001774)	2022-01-01	0.18860339854274408	0.3207673185347045	0	0	5012664640324210	8361670444603360	SNCA
ubiquitin-dependent protein catabolic process via the multivesicular body sorting pathway (GO:0043162)	2022-01-01	0.18860339854274408	0.3207673185347045	0	0	5012664640324210	8361670444603360	TSG101
negative regulation of B cell activation (GO:0050869)	2022-01-01	0.18860339854274408	0.3207673185347045	0	0	5012664640324210	8361670444603360	RC3H1
negative regulation of lymphocyte activation (GO:0051250)	2022-01-01	0.18860339854274408	0.3207673185347045	0	0	5012664640324210	8361670444603360	PAG1
negative regulation of phosphate metabolic process (GO:0045936)	2022-01-01	0.18860339854274408	0.3207673185347045	0	0	5012664640324210	8361670444603360	TP53
nucleotide-excision repair, DNA duplex unwinding (GO:0000717)	2022-01-01	0.18860339854274408	0.3207673185347045	0	0	5012664640324210	8361670444603360	UBA52
positive regulation of axon extension (GO:0045773)	2022-01-01	0.18860339854274408	0.3207673185347045	0	0	5012664640324210	8361670444603360	NRP1
positive regulation of dendritic spine development (GO:0060999)	2022-01-01	0.18860339854274408	0.3207673185347045	0	0	5012664640324210	8361670444603360	DLG5
positive regulation of DNA-templated transcription, initiation (GO:2000144)	2022-01-01	0.18860339854274408	0.3207673185347045	0	0	5012664640324210	8361670444603360	SRF
protein localization to cell junction (GO:1902414)	2022-01-01	0.18860339854274408	0.3207673185347045	0	0	5012664640324210	8361670444603360	NECTIN1
regulation of cell migration (GO:0030334)	6/408	0.19010422016503262	0.3230168239542682	0	0	1.58299e+16	2628047349149530	PAK1;JAG1;PODXL;DLG5;CAV1;NF2
regulation of cell cycle G2/M phase transition (GO:1902749)	1985-02-01	0.1918764625944428	0.3254181727630728	0	0	2.5421e+16	4196768893526200	CCP110;TP53
positive regulation of protein catabolic process (GO:0045732)	1985-02-01	0.1918764625944428	0.3254181727630728	0	0	2.5421e+16	4196768893526200	SMURF1;DAB2IP
transport across blood-brain barrier (GO:0150104)	1986-02-01	0.19530058373067238	0.32647228111574034	0	0	2.51171e+16	4102169751181430	ATP8A1;ATP2B4
artery development (GO:0060840)	2023-01-01	0.19627952918706948	0.32647228111574034	0	0	4784574468085100	7790318149286440	NRP1
regulation of B cell receptor signaling pathway (GO:0050855)	2023-01-01	0.19627952918706948	0.32647228111574034	0	0	4784574468085100	7790318149286440	FOXP1
cilium-dependent cell motility (GO:0060285)	2023-01-01	0.19627952918706948	0.32647228111574034	0	0	4784574468085100	7790318149286440	EFHC1
regulation of neural precursor cell proliferation (GO:2000177)	2023-01-01	0.19627952918706948	0.32647228111574034	0	0	4784574468085100	7790318149286440	KDM2B
regulation of peptidase activity (GO:0052547)	2023-01-01	0.19627952918706948	0.32647228111574034	0	0	4784574468085100	7790318149286440	CAV1
ear morphogenesis (GO:0042471)	2023-01-01	0.19627952918706948	0.32647228111574034	0	0	4784574468085100	7790318149286440	TFAP2A
regulation of protein export from nucleus (GO:0046825)	2023-01-01	0.19627952918706948	0.32647228111574034	0	0	4784574468085100	7790318149286440	TP53
regulation of release of sequestered calcium ion into cytosol by sarcoplasmic reticulum (GO:0010880)	2023-01-01	0.19627952918706948	0.32647228111574034	0	0	4784574468085100	7790318149286440	PDE4D
regulation of SMAD protein signal transduction (GO:0060390)	2023-01-01	0.19627952918706948	0.32647228111574034	0	0	4784574468085100	7790318149286440	RBPMS
regulation of supramolecular fiber organization (GO:1902903)	2023-01-01	0.19627952918706948	0.32647228111574034	0	0	4784574468085100	7790318149286440	AKAP13
regulation of toll-like receptor 4 signaling pathway (GO:0034143)	2023-01-01	0.19627952918706948	0.32647228111574034	0	0	4784574468085100	7790318149286440	DAB2IP
response to copper ion (GO:0046688)	2023-01-01	0.19627952918706948	0.32647228111574034	0	0	4784574468085100	7790318149286440	SNCA
response to nutrient levels (GO:0031667)	2023-01-01	0.19627952918706948	0.32647228111574034	0	0	4784574468085100	7790318149286440	ULK1
negative regulation of GTPase activity (GO:0034260)	2023-01-01	0.19627952918706948	0.32647228111574034	0	0	4784574468085100	7790318149286440	DAB2IP
negative regulation of reactive oxygen species metabolic process (GO:2000378)	2023-01-01	0.19627952918706948	0.32647228111574034	0	0	4784574468085100	7790318149286440	TFAP2A
nucleotide-excision repair, DNA damage recognition (GO:0000715)	2023-01-01	0.19627952918706948	0.32647228111574034	0	0	4784574468085100	7790318149286440	UBA52
positive regulation of cholesterol efflux (GO:0010875)	2023-01-01	0.19627952918706948	0.32647228111574034	0	0	4784574468085100	7790318149286440	CAV1
positive regulation of natural killer cell mediated immunity (GO:0002717)	2023-01-01	0.19627952918706948	0.32647228111574034	0	0	4784574468085100	7790318149286440	KLRD1
positive regulation of receptor internalization (GO:0002092)	2023-01-01	0.19627952918706948	0.32647228111574034	0	0	4784574468085100	7790318149286440	AHI1
protein alkylation (GO:0008213)	2023-01-01	0.19627952918706948	0.32647228111574034	0	0	4784574468085100	7790318149286440	ETF1
regulation of transcription from RNA polymerase II promoter in response to stress (GO:0043618)	1987-02-01	0.1987324566199866	0.3302492610926083	0	0	2.48204e+16	401046717959294	TP53;UBA52
cellular protein localization (GO:0034613)	5/329	0.20133213787564241	0.33241064991021346	0	0	1.63438e+16	2619577806630880	AHI1;SAR1A;SMURF1;ITSN1;ARF6
retrograde transport, endosome to Golgi (GO:0042147)	1988-02-01	0.20217163210032438	0.33241064991021346	0	0	2.45305e+16	3.92154e+16	PIKFYVE;PLEKHJ1
negative regulation of binding (GO:0051100)	1988-02-01	0.20217163210032438	0.33241064991021346	0	0	2.45305e+16	3.92154e+16	ILRUN;CAV1
purine nucleotide metabolic process (GO:0006163)	2024-01-01	0.20388342123560804	0.33241064991021346	0	0	457631822386679	7277292875760220	GDA
purine ribonucleotide catabolic process (GO:0009154)	2024-01-01	0.20388342123560804	0.33241064991021346	0	0	457631822386679	7277292875760220	PDE4D
regulation of axon extension involved in axon guidance (GO:0048841)	2024-01-01	0.20388342123560804	0.33241064991021346	0	0	457631822386679	7277292875760220	NRP1
canonical glycolysis (GO:0061621)	2024-01-01	0.20388342123560804	0.33241064991021346	0	0	457631822386679	7277292875760220	GPI
cholesterol efflux (GO:0033344)	2024-01-01	0.20388342123560804	0.33241064991021346	0	0	457631822386679	7277292875760220	ABCA1
DNA packaging (GO:0006323)	2024-01-01	0.20388342123560804	0.33241064991021346	0	0	457631822386679	7277292875760220	TP53
regulation of ruffle assembly (GO:1900027)	2024-01-01	0.20388342123560804	0.33241064991021346	0	0	457631822386679	7277292875760220	CAV1
glucose catabolic process to pyruvate (GO:0061718)	2024-01-01	0.20388342123560804	0.33241064991021346	0	0	457631822386679	7277292875760220	GPI
regulation of vascular endothelial growth factor receptor signaling pathway (GO:0030947)	2024-01-01	0.20388342123560804	0.33241064991021346	0	0	457631822386679	7277292875760220	DAB2IP
inner ear morphogenesis (GO:0042472)	2024-01-01	0.20388342123560804	0.33241064991021346	0	0	457631822386679	7277292875760220	TFAP2A
mammary gland development (GO:0030879)	2024-01-01	0.20388342123560804	0.33241064991021346	0	0	457631822386679	7277292875760220	CAV1
nucleotide-binding domain, leucine rich repeat containing receptor signaling pathway (GO:0035872)	2024-01-01	0.20388342123560804	0.33241064991021346	0	0	457631822386679	7277292875760220	UBA52
nucleotide-excision repair, DNA gap filling (GO:0006297)	2024-01-01	0.20388342123560804	0.33241064991021346	0	0	457631822386679	7277292875760220	UBA52
positive regulation of neuron apoptotic process (GO:0043525)	2024-01-01	0.20388342123560804	0.33241064991021346	0	0	457631822386679	7277292875760220	TFAP2A
positive regulation of transcription from RNA polymerase II promoter in response to stress (GO:0036003)	2024-01-01	0.20388342123560804	0.33241064991021346	0	0	457631822386679	7277292875760220	TP53
protein alpha-1,2-demannosylation (GO:0036508)	2024-01-01	0.20388342123560804	0.33241064991021346	0	0	457631822386679	7277292875760220	UBA52
protein exit from endoplasmic reticulum (GO:0032527)	2024-01-01	0.20388342123560804	0.33241064991021346	0	0	457631822386679	7277292875760220	NPLOC4
protein K48-linked deubiquitination (GO:0071108)	2024-01-01	0.20388342123560804	0.33241064991021346	0	0	457631822386679	7277292875760220	VCPIP1
positive regulation of DNA-binding transcription factor activity (GO:0051091)	4/246	0.20415689205449553	0.33255745309505874	0	0	1.7484e+16	2777978876765990	MAVS;CAV1;SRF;UBA52
collagen fibril organization (GO:0030199)	1989-02-01	0.20561766870123208	0.3343361734128554	0	0	2424734156985670	3835291275007570	BMP1;PLOD1
SCF-dependent proteasomal ubiquitin-dependent protein catabolic process (GO:0031146)	1989-02-01	0.20561766870123208	0.3343361734128554	0	0	2424734156985670	3835291275007570	FBXL20;BTRC
SRP-dependent cotranslational protein targeting to membrane (GO:0006614)	1990-02-01	0.2090701326333077	0.3386013748930877	0	0	2.39706e+16	3751602056413900	RPL28;UBA52
positive regulation of autophagy (GO:0010508)	1990-02-01	0.2090701326333077	0.3386013748930877	0	0	2.39706e+16	3751602056413900	LARP1;ULK1
receptor catabolic process (GO:0032801)	2025-01-01	0.21141575089849712	0.3386013748930877	0	0	4385416666666660	6814624823124880	SMURF1
regulation of AMPA receptor activity (GO:2000311)	2025-01-01	0.21141575089849712	0.3386013748930877	0	0	4385416666666660	6814624823124880	MEF2C
regulation of cardiac muscle cell action potential (GO:0098901)	2025-01-01	0.21141575089849712	0.3386013748930877	0	0	4385416666666660	6814624823124880	CAV1
cAMP-mediated signaling (GO:0019933)	2025-01-01	0.21141575089849712	0.3386013748930877	0	0	4385416666666660	6814624823124880	PDE4D
regulation of dopamine secretion (GO:0014059)	2025-01-01	0.21141575089849712	0.3386013748930877	0	0	4385416666666660	6814624823124880	SNCA
regulation of interferon-alpha production (GO:0032647)	2025-01-01	0.21141575089849712	0.3386013748930877	0	0	4385416666666660	6814624823124880	MAVS
endosome transport via multivesicular body sorting pathway (GO:0032509)	2025-01-01	0.21141575089849712	0.3386013748930877	0	0	4385416666666660	6814624823124880	CHMP7
regulation of ryanodine-sensitive calcium-release channel activity (GO:0060314)	2025-01-01	0.21141575089849712	0.3386013748930877	0	0	4385416666666660	6814624823124880	PDE4D
glycolytic process through glucose-6-phosphate (GO:0061620)	2025-01-01	0.21141575089849712	0.3386013748930877	0	0	4385416666666660	6814624823124880	GPI
in utero embryonic development (GO:0001701)	2025-01-01	0.21141575089849712	0.3386013748930877	0	0	4385416666666660	6814624823124880	ARNT2
negative regulation of ion transport (GO:0043271)	2025-01-01	0.21141575089849712	0.3386013748930877	0	0	4385416666666660	6814624823124880	SNCA
phosphatidylglycerol metabolic process (GO:0046471)	2025-01-01	0.21141575089849712	0.3386013748930877	0	0	4385416666666660	6814624823124880	CDS2
phosphatidylinositol dephosphorylation (GO:0046856)	2025-01-01	0.21141575089849712	0.3386013748930877	0	0	4385416666666660	6814624823124880	INPP5B
positive regulation of DNA-templated transcription, elongation (GO:0032786)	2025-01-01	0.21141575089849712	0.3386013748930877	0	0	4385416666666660	6814624823124880	BRD4
positive regulation of release of cytochrome c from mitochondria (GO:0090200)	2025-01-01	0.21141575089849712	0.3386013748930877	0	0	4385416666666660	6814624823124880	TP53
positive regulation of supramolecular fiber organization (GO:1902905)	1991-02-01	0.2125285975057124	0.3397833750245649	0	0	2370005407678900	3.67038e+16	PAK1;ARF6
positive regulation of transport (GO:0051050)	1991-02-01	0.2125285975057124	0.3397833750245649	0	0	2370005407678900	3.67038e+16	TUB;SNCA
RNA splicing, via transesterification reactions with bulged adenosine as nucleophile (GO:0000377)	4/251	0.21396887143955995	0.3417846378149094	0	0	171257249151986	2.64066e+16	CPSF7;FUS;SRSF3;CASC3
regulation of endothelial cell proliferation (GO:0001936)	1992-02-01	0.21599264444468655	0.3438056754857039	0	0	2.34355e+16	3591520850779910	NRP1;CAV1
regulation of lipid metabolic process (GO:0019216)	1992-02-01	0.21599264444468655	0.3438056754857039	0	0	2.34355e+16	3591520850779910	CAV1;SC5D
regulation of peptidyl-tyrosine phosphorylation (GO:0050730)	1992-02-01	0.21599264444468655	0.3438056754857039	0	0	2.34355e+16	3591520850779910	NRP1;TP53
positive regulation of cellular component biogenesis (GO:0044089)	1992-02-01	0.21599264444468655	0.3438056754857039	0	0	2.34355e+16	3591520850779910	TSG101;DAB2IP
positive regulation of phosphorylation (GO:0042327)	4/253	0.21793037142449498	0.3441668187822185	0	0	1.69864e+16	2588018269310460	NRP1;PAK1;MAVS;STK4
clathrin-dependent endocytosis (GO:0072583)	2026-01-01	0.21887718811687695	0.3441668187822185	0	0	4209787234042550	6395696064943000	ITSN1
regulation of protein insertion into mitochondrial membrane involved in apoptotic signaling pathway (GO:1900739)	2026-01-01	0.21887718811687695	0.3441668187822185	0	0	4209787234042550	6395696064943000	TP53
endothelial cell development (GO:0001885)	2026-01-01	0.21887718811687695	0.3441668187822185	0	0	4209787234042550	6395696064943000	PDE4D
global genome nucleotide-excision repair (GO:0070911)	2026-01-01	0.21887718811687695	0.3441668187822185	0	0	4209787234042550	6395696064943000	UBA52
TOR signaling (GO:0031929)	2026-01-01	0.21887718811687695	0.3441668187822185	0	0	4209787234042550	6395696064943000	LARP1
negative regulation of receptor-mediated endocytosis (GO:0048261)	2026-01-01	0.21887718811687695	0.3441668187822185	0	0	4209787234042550	6395696064943000	ARF6
negative regulation of signaling receptor activity (GO:2000272)	2026-01-01	0.21887718811687695	0.3441668187822185	0	0	4209787234042550	6395696064943000	TSG101
organelle fission (GO:0048285)	2026-01-01	0.21887718811687695	0.3441668187822185	0	0	4209787234042550	6395696064943000	MTFR1L
positive regulation of filopodium assembly (GO:0051491)	2026-01-01	0.21887718811687695	0.3441668187822185	0	0	4209787234042550	6395696064943000	NRP1
positive regulation of histone methylation (GO:0031062)	2026-01-01	0.21887718811687695	0.3441668187822185	0	0	4209787234042550	6395696064943000	PHF1
positive regulation of interleukin-2 production (GO:0032743)	2026-01-01	0.21887718811687695	0.3441668187822185	0	0	4209787234042550	6395696064943000	PDE4D
positive regulation of microtubule polymerization or depolymerization (GO:0031112)	2026-01-01	0.21887718811687695	0.3441668187822185	0	0	4209787234042550	6395696064943000	PAK1
positive regulation of protein insertion into mitochondrial membrane involved in apoptotic signaling pathway (GO:1900740)	2026-01-01	0.21887718811687695	0.3441668187822185	0	0	4209787234042550	6395696064943000	TP53
regulation of epithelial cell proliferation (GO:0050678)	1993-02-01	0.21946186174937812	0.3447871363532258	0	0	2317682317682310	3.51494e+16	YAP1;DAB2IP
neuron projection development (GO:0031175)	3/171	0.21985171189857544	0.3451005659498851	0	0	1.88585e+16	2.85669e+16	PAK1;DAB2IP;ULK1
cotranslational protein targeting to membrane (GO:0006613)	1994-02-01	0.22293584503521538	0.3472833664041356	0	0	2.29237e+16	3.44056e+16	RPL28;UBA52
hemopoiesis (GO:0030097)	1994-02-01	0.22293584503521538	0.3472833664041356	0	0	2.29237e+16	3.44056e+16	JAG1;TP53
interleukin-1-mediated signaling pathway (GO:0070498)	1994-02-01	0.22293584503521538	0.3472833664041356	0	0	2.29237e+16	3.44056e+16	BTRC;UBA52
negative regulation of cellular protein metabolic process (GO:0032269)	1994-02-01	0.22293584503521538	0.3472833664041356	0	0	2.29237e+16	3.44056e+16	LARP1;DAB2IP
negative regulation of MAPK cascade (GO:0043409)	1994-02-01	0.22293584503521538	0.3472833664041356	0	0	2.29237e+16	3.44056e+16	CAV1;DAB2IP
regulation of blood coagulation (GO:0030193)	2027-01-01	0.22626839660742984	0.3472833664041356	0	0	4047667757774140	601496943456091	CAV1
regulation of cell junction assembly (GO:1901888)	2027-01-01	0.22626839660742984	0.3472833664041356	0	0	4047667757774140	601496943456091	MEF2C
calcium-ion regulated exocytosis (GO:0017156)	2027-01-01	0.22626839660742984	0.3472833664041356	0	0	4047667757774140	601496943456091	RIMS3
cellular lipid catabolic process (GO:0044242)	2027-01-01	0.22626839660742984	0.3472833664041356	0	0	4047667757774140	601496943456091	NUDT19
regulation of epidermal growth factor-activated receptor activity (GO:0007176)	2027-01-01	0.22626839660742984	0.3472833664041356	0	0	4047667757774140	601496943456091	TSG101
cellular response to unfolded protein (GO:0034620)	2027-01-01	0.22626839660742984	0.3472833664041356	0	0	4047667757774140	601496943456091	DAB2IP
cellular senescence (GO:0090398)	2027-01-01	0.22626839660742984	0.3472833664041356	0	0	4047667757774140	601496943456091	SRF
cytoplasmic pattern recognition receptor signaling pathway (GO:0002753)	2027-01-01	0.22626839660742984	0.3472833664041356	0	0	4047667757774140	601496943456091	UBA52
entrainment of circadian clock by photoperiod (GO:0043153)	2027-01-01	0.22626839660742984	0.3472833664041356	0	0	4047667757774140	601496943456091	TP53
regulation of transcription elongation from RNA polymerase II promoter (GO:0034243)	2027-01-01	0.22626839660742984	0.3472833664041356	0	0	4047667757774140	601496943456091	BRD4
melanosome organization (GO:0032438)	2027-01-01	0.22626839660742984	0.3472833664041356	0	0	4047667757774140	601496943456091	PIKFYVE
monocarboxylic acid catabolic process (GO:0072329)	2027-01-01	0.22626839660742984	0.3472833664041356	0	0	4047667757774140	601496943456091	NUDT19
negative regulation of catalytic activity (GO:0043086)	2027-01-01	0.22626839660742984	0.3472833664041356	0	0	4047667757774140	601496943456091	TP53
negative regulation of protein polymerization (GO:0032272)	2027-01-01	0.22626839660742984	0.3472833664041356	0	0	4047667757774140	601496943456091	SNCA
positive regulation of calcium ion transmembrane transport (GO:1904427)	2027-01-01	0.22626839660742984	0.3472833664041356	0	0	4047667757774140	601496943456091	SNCA
positive regulation of gene silencing by miRNA (GO:2000637)	2027-01-01	0.22626839660742984	0.3472833664041356	0	0	4047667757774140	601496943456091	TP53
positive regulation of muscle cell differentiation (GO:0051149)	2027-01-01	0.22626839660742984	0.3472833664041356	0	0	4047667757774140	601496943456091	MEF2C
positive regulation of striated muscle cell differentiation (GO:0051155)	2027-01-01	0.22626839660742984	0.3472833664041356	0	0	4047667757774140	601496943456091	MEF2C
positive regulation of toll-like receptor signaling pathway (GO:0034123)	2027-01-01	0.22626839660742984	0.3472833664041356	0	0	4047667757774140	601496943456091	CAV1
presynaptic endocytosis (GO:0140238)	2027-01-01	0.22626839660742984	0.3472833664041356	0	0	4047667757774140	601496943456091	SNCA
protein export from nucleus (GO:0006611)	2027-01-01	0.22626839660742984	0.3472833664041356	0	0	4047667757774140	601496943456091	SMURF1
ciliary basal body-plasma membrane docking (GO:0097711)	1995-02-01	0.22641419696066645	0.3472833664041356	0	0	2.26761e+16	3368282994864560	AHI1;CCP110
translational termination (GO:0006415)	1996-02-01	0.22989652721280948	0.35232663046223467	0	0	2.24337e+16	3.29804e+16	ETF1;MRPL11
regulation of MAP kinase activity (GO:0043405)	1997-02-01	0.23338245241170583	0.3523283955309981	0	0	2.21965e+16	3.22975e+16	TSG101;DAB2IP
regulation of calcineurin-NFAT signaling cascade (GO:0070884)	2028-01-01	0.23359003388210683	0.3523283955309981	0	0	3897557131599680	5667779610083700	ATP2B4
cellular response to acid chemical (GO:0071229)	2028-01-01	0.23359003388210683	0.3523283955309981	0	0	3897557131599680	5667779610083700	NSMF
cellular response to epidermal growth factor stimulus (GO:0071364)	2028-01-01	0.23359003388210683	0.3523283955309981	0	0	3897557131599680	5667779610083700	DAB2IP
cellular response to interleukin-6 (GO:0071354)	2028-01-01	0.23359003388210683	0.3523283955309981	0	0	3897557131599680	5667779610083700	YAP1
cellular zinc ion homeostasis (GO:0006882)	2028-01-01	0.23359003388210683	0.3523283955309981	0	0	3897557131599680	5667779610083700	SLC39A13
regulation of immunoglobulin production (GO:0002637)	2028-01-01	0.23359003388210683	0.3523283955309981	0	0	3897557131599680	5667779610083700	GPI
regulation of muscle contraction (GO:0006937)	2028-01-01	0.23359003388210683	0.3523283955309981	0	0	3897557131599680	5667779610083700	CAV1
regulation of sodium ion transmembrane transport (GO:1902305)	2028-01-01	0.23359003388210683	0.3523283955309981	0	0	3897557131599680	5667779610083700	ATP2B4
keratan sulfate biosynthetic process (GO:0018146)	2028-01-01	0.23359003388210683	0.3523283955309981	0	0	3897557131599680	5667779610083700	FMOD
macromolecule catabolic process (GO:0009057)	2028-01-01	0.23359003388210683	0.3523283955309981	0	0	3897557131599680	5667779610083700	SMURF1
negative regulation of axonogenesis (GO:0050771)	2028-01-01	0.23359003388210683	0.3523283955309981	0	0	3897557131599680	5667779610083700	ULK1
negative regulation of oxidative stress-induced cell death (GO:1903202)	2028-01-01	0.23359003388210683	0.3523283955309981	0	0	3897557131599680	5667779610083700	GPR37L1
nucleotide-binding oligomerization domain containing signaling pathway (GO:0070423)	2028-01-01	0.23359003388210683	0.3523283955309981	0	0	3897557131599680	5667779610083700	UBA52
photoperiodism (GO:0009648)	2028-01-01	0.23359003388210683	0.3523283955309981	0	0	3897557131599680	5667779610083700	TP53
positive regulation of cell communication (GO:0010647)	2028-01-01	0.23359003388210683	0.3523283955309981	0	0	3897557131599680	5667779610083700	RIMS3
positive regulation of defense response to virus by host (GO:0002230)	2028-01-01	0.23359003388210683	0.3523283955309981	0	0	3897557131599680	5667779610083700	MAVS
positive regulation of protein import into nucleus (GO:0042307)	2028-01-01	0.23359003388210683	0.3523283955309981	0	0	3897557131599680	5667779610083700	MAVS
positive regulation of synapse assembly (GO:0051965)	2028-01-01	0.23359003388210683	0.3523283955309981	0	0	3897557131599680	5667779610083700	DLG5
positive regulation of defense response (GO:0031349)	1998-02-01	0.236871595914967	0.3561565319057607	0	0	2.19641e+16	3163354937056440	MEF2C;SNCA
regulation of translation (GO:0006417)	3/178	0.23726880553848578	0.3561565319057607	0	0	1.80977e+16	2603464993965980	YTHDF1;LARP1;ETF1
supramolecular fiber organization (GO:0097435)	5/351	0.23877233424936373	0.3561565319057607	0	0	1.52873e+16	2.18951e+16	MARCKSL1;BMP1;PLOD1;UBA52;SNCA
protein stabilization (GO:0050821)	3/179	0.23977695446874236	0.3561565319057607	0	0	1.7994e+16	2.56962e+16	AAK1;MDM4;STK4
regulation of immune response (GO:0050776)	3/179	0.23977695446874236	0.3561565319057607	0	0	1.7994e+16	2.56962e+16	KLRD1;CD300LG;FOXP1
mRNA-containing ribonucleoprotein complex export from nucleus (GO:0071427)	1999-02-01	0.24036358787018816	0.3561565319057607	0	0	2173658966866970	3.09877e+16	SRSF3;CASC3
positive regulation of stress-activated MAPK cascade (GO:0032874)	1999-02-01	0.24036358787018816	0.3561565319057607	0	0	2173658966866970	3.09877e+16	DAB2IP;ANKRD6
aggrephagy (GO:0035973)	2029-01-01	0.24084275130527444	0.3561565319057607	0	0	3.75817e+16	5350170451555990	UBA52
regulation of actin polymerization or depolymerization (GO:0008064)	2029-01-01	0.24084275130527444	0.3561565319057607	0	0	3.75817e+16	5350170451555990	PLEKHG2
regulation of calcium ion transmembrane transporter activity (GO:1901019)	2029-01-01	0.24084275130527444	0.3561565319057607	0	0	3.75817e+16	5350170451555990	PDE4D
regulation of response to biotic stimulus (GO:0002831)	2029-01-01	0.24084275130527444	0.3561565319057607	0	0	3.75817e+16	5350170451555990	FOXP1
establishment of endothelial barrier (GO:0061028)	2029-01-01	0.24084275130527444	0.3561565319057607	0	0	3.75817e+16	5350170451555990	PDE4D
regulation of T cell mediated cytotoxicity (GO:0001914)	2029-01-01	0.24084275130527444	0.3561565319057607	0	0	3.75817e+16	5350170451555990	KLRD1
regulation of ubiquitin-protein transferase activity (GO:0051438)	2029-01-01	0.24084275130527444	0.3561565319057607	0	0	3.75817e+16	5350170451555990	ARRDC3
glycolytic process (GO:0006096)	2029-01-01	0.24084275130527444	0.3561565319057607	0	0	3.75817e+16	5350170451555990	GPI
intrinsic apoptotic signaling pathway in response to endoplasmic reticulum stress (GO:0070059)	2029-01-01	0.24084275130527444	0.3561565319057607	0	0	3.75817e+16	5350170451555990	DAB2IP
MyD88-dependent toll-like receptor signaling pathway (GO:0002755)	2029-01-01	0.24084275130527444	0.3561565319057607	0	0	3.75817e+16	5350170451555990	UBA52
negative regulation of epithelial to mesenchymal transition (GO:0010719)	2029-01-01	0.24084275130527444	0.3561565319057607	0	0	3.75817e+16	5350170451555990	DAB2IP
negative regulation of transferase activity (GO:0051348)	2029-01-01	0.24084275130527444	0.3561565319057607	0	0	3.75817e+16	5350170451555990	TP53
nucleotide-excision repair, preincision complex assembly (GO:0006294)	2029-01-01	0.24084275130527444	0.3561565319057607	0	0	3.75817e+16	5350170451555990	UBA52
positive regulation of dephosphorylation (GO:0035306)	2029-01-01	0.24084275130527444	0.3561565319057607	0	0	3.75817e+16	5350170451555990	NSMF
positive regulation of extrinsic apoptotic signaling pathway (GO:2001238)	2029-01-01	0.24084275130527444	0.3561565319057607	0	0	3.75817e+16	5350170451555990	CAV1
positive regulation of viral genome replication (GO:0045070)	2029-01-01	0.24084275130527444	0.3561565319057607	0	0	3.75817e+16	5350170451555990	LARP1
protein ADP-ribosylation (GO:0006471)	2029-01-01	0.24084275130527444	0.3561565319057607	0	0	3.75817e+16	5350170451555990	ZC3HAV1
positive regulation of cellular biosynthetic process (GO:0031328)	3/180	0.24228964168721395	0.35800417308795346	0	0	1.78914e+16	2.53632e+16	YTHDF1;BRPF3;SNCA
positive regulation of translation (GO:0045727)	2/100	0.2438580650566493	0.36002823448510196	0	0	2.15137e+16	3.03595e+16	YTHDF1;LARP1
cellular response to chemical stress (GO:0062197)	2/101	0.2473546707768842	0.3606040923211407	0	0	2.12953e+16	2974809564259030	CAV1;SNCA
regulation of catecholamine secretion (GO:0050433)	1930-01-01	0.24802719422198705	0.3606040923211407	0	0	3628393250183410	5058767133765580	SNCA
regulation of cation transmembrane transport (GO:1904062)	1930-01-01	0.24802719422198705	0.3606040923211407	0	0	3628393250183410	5058767133765580	ATP2B4
CENP-A containing chromatin organization (GO:0061641)	1930-01-01	0.24802719422198705	0.3606040923211407	0	0	3628393250183410	5058767133765580	CENPH
CENP-A containing nucleosome assembly (GO:0034080)	1930-01-01	0.24802719422198705	0.3606040923211407	0	0	3628393250183410	5058767133765580	CENPH
regulation of long-term synaptic potentiation (GO:1900271)	1930-01-01	0.24802719422198705	0.3606040923211407	0	0	3628393250183410	5058767133765580	YTHDF1
regulation of natural killer cell mediated cytotoxicity (GO:0042269)	1930-01-01	0.24802719422198705	0.3606040923211407	0	0	3628393250183410	5058767133765580	KLRD1
extrinsic apoptotic signaling pathway via death domain receptors (GO:0008625)	1930-01-01	0.24802719422198705	0.3606040923211407	0	0	3628393250183410	5058767133765580	DAB2IP
regulation of type I interferon-mediated signaling pathway (GO:0060338)	1930-01-01	0.24802719422198705	0.3606040923211407	0	0	3628393250183410	5058767133765580	MAVS
regulation of vasoconstriction (GO:0019229)	1930-01-01	0.24802719422198705	0.3606040923211407	0	0	3628393250183410	5058767133765580	CAV1
histone H3-K4 methylation (GO:0051568)	1930-01-01	0.24802719422198705	0.3606040923211407	0	0	3628393250183410	5058767133765580	KDM6A
synaptic vesicle cycle (GO:0099504)	1930-01-01	0.24802719422198705	0.3606040923211407	0	0	3628393250183410	5058767133765580	SNCA
TRIF-dependent toll-like receptor signaling pathway (GO:0035666)	1930-01-01	0.24802719422198705	0.3606040923211407	0	0	3628393250183410	5058767133765580	UBA52
zinc ion homeostasis (GO:0055069)	1930-01-01	0.24802719422198705	0.3606040923211407	0	0	3628393250183410	5058767133765580	SLC39A13
negative regulation of gene expression, epigenetic (GO:0045814)	1930-01-01	0.24802719422198705	0.3606040923211407	0	0	3628393250183410	5058767133765580	PHF1
positive regulation of B cell proliferation (GO:0030890)	1930-01-01	0.24802719422198705	0.3606040923211407	0	0	3628393250183410	5058767133765580	MEF2C
positive regulation of DNA recombination (GO:0045911)	1930-01-01	0.24802719422198705	0.3606040923211407	0	0	3628393250183410	5058767133765580	FUS
positive regulation of protein import (GO:1904591)	1930-01-01	0.24802719422198705	0.3606040923211407	0	0	3628393250183410	5058767133765580	MAVS
primary neural tube formation (GO:0014020)	1930-01-01	0.24802719422198705	0.3606040923211407	0	0	3628393250183410	5058767133765580	PHACTR4
central nervous system development (GO:0007417)	4/268	0.24823318302442976	0.36061439168532944	0	0	1600900900900900	2230674056069210	AHI1;ARNT2;MARCKSL1;MDGA1
intrinsic apoptotic signaling pathway (GO:0097193)	2/102	0.25085305479450537	0.3635464335271289	0	0	2108128342245980	2915305282288420	DAB2IP;TP53
positive regulation of cell growth (GO:0030307)	2/102	0.25085305479450537	0.3635464335271289	0	0	2108128342245980	2915305282288420	RNF157;SMURF1
positive regulation of cellular protein metabolic process (GO:0032270)	2/102	0.25085305479450537	0.3635464335271289	0	0	2108128342245980	2915305282288420	YTHDF1;BTRC
protein targeting to ER (GO:0045047)	2/103	0.2543528731999853	0.3665420567328341	0	0	2087149891459730	2.85738e+16	RPL28;UBA52
chromatin remodeling (GO:0006338)	2/103	0.2543528731999853	0.3665420567328341	0	0	2087149891459730	2.85738e+16	PAK1;KDM6A
regulation of macrophage derived foam cell differentiation (GO:0010743)	1931-01-01	0.2551440019839143	0.3665420567328341	0	0	3.50727e+16	4790674740907670	ABCA1
embryonic skeletal system morphogenesis (GO:0048704)	1931-01-01	0.2551440019839143	0.3665420567328341	0	0	3.50727e+16	4790674740907670	TFAP2A
tube closure (GO:0060606)	1931-01-01	0.2551440019839143	0.3665420567328341	0	0	3.50727e+16	4790674740907670	PHACTR4
MyD88-independent toll-like receptor signaling pathway (GO:0002756)	1931-01-01	0.2551440019839143	0.3665420567328341	0	0	3.50727e+16	4790674740907670	UBA52
negative regulation of DNA binding (GO:0043392)	1931-01-01	0.2551440019839143	0.3665420567328341	0	0	3.50727e+16	4790674740907670	ILRUN
negative regulation of osteoblast differentiation (GO:0045668)	1931-01-01	0.2551440019839143	0.3665420567328341	0	0	3.50727e+16	4790674740907670	SMAD6
negative regulation of proteasomal ubiquitin-dependent protein catabolic process (GO:0032435)	1931-01-01	0.2551440019839143	0.3665420567328341	0	0	3.50727e+16	4790674740907670	RYBP
negative regulation of response to biotic stimulus (GO:0002832)	1931-01-01	0.2551440019839143	0.3665420567328341	0	0	3.50727e+16	4790674740907670	ILRUN
positive regulation of Rho protein signal transduction (GO:0035025)	1931-01-01	0.2551440019839143	0.3665420567328341	0	0	3.50727e+16	4790674740907670	AKAP13
cellular metal ion homeostasis (GO:0006875)	2/104	0.25785378840339457	0.3698488278286031	0	0	2066582782845750	2.80097e+16	CAV1;ATP2B4
mRNA transport (GO:0051028)	2/104	0.25785378840339457	0.3698488278286031	0	0	2066582782845750	2.80097e+16	SRSF3;CASC3
inorganic cation transmembrane transport (GO:0098662)	4/274	0.26060716586284427	0.37021602315152435	0	0	1.56484e+16	2.10431e+16	SLC30A6;ATP2B4;SLC39A13;ASIC1
mRNA splicing, via spliceosome (GO:0000398)	4/274	0.26060716586284427	0.37021602315152435	0	0	1.56484e+16	2.10431e+16	CPSF7;FUS;SRSF3;CASC3
regulation of JNK cascade (GO:0046328)	2/105	0.26135546896747835	0.37021602315152435	0	0	2046415035564090	2.74603e+16	DAB2IP;ANKRD6
nucleotide-excision repair (GO:0006289)	2/105	0.26135546896747835	0.37021602315152435	0	0	2046415035564090	2.74603e+16	TP53;UBA52
B cell proliferation (GO:0042100)	1932-01-01	0.26219380790212754	0.37021602315152435	0	0	3.39396e+16	4543397183606020	MEF2C
regulation of chemotaxis (GO:0050920)	1932-01-01	0.26219380790212754	0.37021602315152435	0	0	3.39396e+16	4543397183606020	YTHDF1
cellular response to topologically incorrect protein (GO:0035967)	1932-01-01	0.26219380790212754	0.37021602315152435	0	0	3.39396e+16	4543397183606020	DAB2IP
chondrocyte differentiation (GO:0002062)	1932-01-01	0.26219380790212754	0.37021602315152435	0	0	3.39396e+16	4543397183606020	MEF2C
chromatin remodeling at centromere (GO:0031055)	1932-01-01	0.26219380790212754	0.37021602315152435	0	0	3.39396e+16	4543397183606020	CENPH
DNA damage checkpoint signaling (GO:0000077)	1932-01-01	0.26219380790212754	0.37021602315152435	0	0	3.39396e+16	4543397183606020	CLSPN
regulation of NMDA receptor activity (GO:2000310)	1932-01-01	0.26219380790212754	0.37021602315152435	0	0	3.39396e+16	4543397183606020	MEF2C
regulation of transcription involved in G1/S transition of mitotic cell cycle (GO:0000083)	1932-01-01	0.26219380790212754	0.37021602315152435	0	0	3.39396e+16	4543397183606020	BRD4
response to amino acid (GO:0043200)	1932-01-01	0.26219380790212754	0.37021602315152435	0	0	3.39396e+16	4543397183606020	NSMF
hematopoietic progenitor cell differentiation (GO:0002244)	1932-01-01	0.26219380790212754	0.37021602315152435	0	0	3.39396e+16	4543397183606020	TP53
membrane depolarization (GO:0051899)	1932-01-01	0.26219380790212754	0.37021602315152435	0	0	3.39396e+16	4543397183606020	CAV1
metal ion export (GO:0070839)	1932-01-01	0.26219380790212754	0.37021602315152435	0	0	3.39396e+16	4543397183606020	ATP2B4
negative regulation of developmental growth (GO:0048640)	1932-01-01	0.26219380790212754	0.37021602315152435	0	0	3.39396e+16	4543397183606020	ULK1
negative regulation of DNA biosynthetic process (GO:2000279)	1932-01-01	0.26219380790212754	0.37021602315152435	0	0	3.39396e+16	4543397183606020	TP53
negative regulation of intracellular steroid hormone receptor signaling pathway (GO:0033144)	1932-01-01	0.26219380790212754	0.37021602315152435	0	0	3.39396e+16	4543397183606020	FOXP1
negative regulation of microtubule polymerization or depolymerization (GO:0031111)	1932-01-01	0.26219380790212754	0.37021602315152435	0	0	3.39396e+16	4543397183606020	SNCA
regulation of mitotic cell cycle phase transition (GO:1901990)	3/188	0.26253659774865523	0.3704115577574412	0	0	1711072362685260	2288327925305750	CCP110;BTRC;UBA52
regulation of cell cycle process (GO:0010564)	2/106	0.2648575895752122	0.37281584619554325	0	0	2026635129576300	2692512438079980	CCP110;RAB11FIP4
RNA export from nucleus (GO:0006405)	2/106	0.2648575895752122	0.37281584619554325	0	0	2026635129576300	2692512438079980	SRSF3;CASC3
protein localization to nucleus (GO:0034504)	2/106	0.2648575895752122	0.37281584619554325	0	0	2026635129576300	2692512438079980	PIKFYVE;IPO9
response to calcium ion (GO:0051592)	2/107	0.26835983089977833	0.375977145798934	0	0	2007231983702570	2640366236169960	MEF2C;CAV1
mRNA export from nucleus (GO:0006406)	2/107	0.26835983089977833	0.375977145798934	0	0	2007231983702570	2640366236169960	SRSF3;CASC3
plasma membrane bounded cell projection assembly (GO:0120031)	4/278	0.26892332526266	0.375977145798934	0	0	1.54168e+16	2.02474e+16	EHD2;AHI1;NRP1;ARF6
regulation of cholesterol efflux (GO:0010874)	1933-01-01	0.26917723951848666	0.375977145798934	0	0	3.28773e+16	431477186353451	CAV1
regulation of histone acetylation (GO:0035065)	1933-01-01	0.26917723951848666	0.375977145798934	0	0	3.28773e+16	431477186353451	SNCA
keratan sulfate metabolic process (GO:0042339)	1933-01-01	0.26917723951848666	0.375977145798934	0	0	3.28773e+16	431477186353451	FMOD
lytic vacuole organization (GO:0080171)	1933-01-01	0.26917723951848666	0.375977145798934	0	0	3.28773e+16	431477186353451	ABCA1
vasculogenesis (GO:0001570)	1933-01-01	0.26917723951848666	0.375977145798934	0	0	3.28773e+16	431477186353451	CAV1
negative regulation of smooth muscle cell proliferation (GO:0048662)	1933-01-01	0.26917723951848666	0.375977145798934	0	0	3.28773e+16	431477186353451	MEF2C
positive regulation of cholesterol transport (GO:0032376)	1933-01-01	0.26917723951848666	0.375977145798934	0	0	3.28773e+16	431477186353451	CAV1
lipid transport (GO:0006869)	2/109	0.27536342811421155	0.3809437496425062	0	0	1.96951e+16	2540009950058880	ABCA1;ATP8A1
regulation of activated T cell proliferation (GO:0046006)	1934-01-01	0.2760949183840337	0.3809437496425062	0	0	3.18794e+16	4102916659978310	RC3H1
autophagosome maturation (GO:0097352)	1934-01-01	0.2760949183840337	0.3809437496425062	0	0	3.18794e+16	4102916659978310	TSG101
B cell receptor signaling pathway (GO:0050853)	1934-01-01	0.2760949183840337	0.3809437496425062	0	0	3.18794e+16	4102916659978310	MEF2C
cellular response to amino acid stimulus (GO:0071230)	1934-01-01	0.2760949183840337	0.3809437496425062	0	0	3.18794e+16	4102916659978310	NSMF
central nervous system neuron differentiation (GO:0021953)	1934-01-01	0.2760949183840337	0.3809437496425062	0	0	3.18794e+16	4102916659978310	MDGA1
regulation of myoblast differentiation (GO:0045661)	1934-01-01	0.2760949183840337	0.3809437496425062	0	0	3.18794e+16	4102916659978310	MEF2C
regulation of transmembrane transport (GO:0034762)	1934-01-01	0.2760949183840337	0.3809437496425062	0	0	3.18794e+16	4102916659978310	SNCA
histone lysine methylation (GO:0034968)	1934-01-01	0.2760949183840337	0.3809437496425062	0	0	3.18794e+16	4102916659978310	KDM6A
synaptic vesicle recycling (GO:0036465)	1934-01-01	0.2760949183840337	0.3809437496425062	0	0	3.18794e+16	4102916659978310	SNCA
termination of RNA polymerase II transcription (GO:0006369)	1934-01-01	0.2760949183840337	0.3809437496425062	0	0	3.18794e+16	4102916659978310	CPSF7
organelle disassembly (GO:1903008)	1934-01-01	0.2760949183840337	0.3809437496425062	0	0	3.18794e+16	4102916659978310	ULK1
positive regulation of mitochondrial outer membrane permeabilization involved in apoptotic signaling pathway (GO:1901030)	1934-01-01	0.2760949183840337	0.3809437496425062	0	0	3.18794e+16	4102916659978310	TP53
positive regulation of protein dephosphorylation (GO:0035307)	1934-01-01	0.2760949183840337	0.3809437496425062	0	0	3.18794e+16	4102916659978310	NSMF
positive regulation of release of sequestered calcium ion into cytosol (GO:0051281)	1934-01-01	0.2760949183840337	0.3809437496425062	0	0	3.18794e+16	4102916659978310	SNCA
protein localization to chromosome (GO:0034502)	1934-01-01	0.2760949183840337	0.3809437496425062	0	0	3.18794e+16	4102916659978310	CHMP7
response to endoplasmic reticulum stress (GO:0034976)	2/110	0.27886417467760993	0.38447205223612685	0	0	1.95118e+16	2.49171e+16	DAB2IP;TP53
protein localization to membrane (GO:0072657)	3/195	0.2804241561213996	0.38483401771915626	0	0	1.6481e+16	2095481885996070	EHD2;SMURF1;CAV1
acylglycerol catabolic process (GO:0046464)	1935-01-01	0.2829474603528049	0.38483401771915626	0	0	3094023779724650	3906186615672600	ABHD2
regulation of autophagosome assembly (GO:2000785)	1935-01-01	0.2829474603528049	0.38483401771915626	0	0	3094023779724650	3906186615672600	PIKFYVE
regulation of blood circulation (GO:1903522)	1935-01-01	0.2829474603528049	0.38483401771915626	0	0	3094023779724650	3906186615672600	CELF2
cholesterol biosynthetic process (GO:0006695)	1935-01-01	0.2829474603528049	0.38483401771915626	0	0	3094023779724650	3906186615672600	SC5D
regulation of phosphatidylinositol 3-kinase activity (GO:0043551)	1935-01-01	0.2829474603528049	0.38483401771915626	0	0	3094023779724650	3906186615672600	DAB2IP
regulation of protein polymerization (GO:0032271)	1935-01-01	0.2829474603528049	0.38483401771915626	0	0	3094023779724650	3906186615672600	PLEKHG2
regulation of regulated secretory pathway (GO:1903305)	1935-01-01	0.2829474603528049	0.38483401771915626	0	0	3094023779724650	3906186615672600	RIMS3
regulation of T cell receptor signaling pathway (GO:0050856)	1935-01-01	0.2829474603528049	0.38483401771915626	0	0	3094023779724650	3906186615672600	RC3H1
regulation of trans-synaptic signaling (GO:0099177)	1935-01-01	0.2829474603528049	0.38483401771915626	0	0	3094023779724650	3906186615672600	BTBD9
response to estrogen (GO:0043627)	1935-01-01	0.2829474603528049	0.38483401771915626	0	0	3094023779724650	3906186615672600	CAV1
semaphorin-plexin signaling pathway (GO:0071526)	1935-01-01	0.2829474603528049	0.38483401771915626	0	0	3094023779724650	3906186615672600	NRP1
muscle cell differentiation (GO:0042692)	1935-01-01	0.2829474603528049	0.38483401771915626	0	0	3094023779724650	3906186615672600	MEF2C
negative regulation of cell cycle G1/S phase transition (GO:1902807)	1935-01-01	0.2829474603528049	0.38483401771915626	0	0	3094023779724650	3906186615672600	JADE1
negative regulation of epithelial cell migration (GO:0010633)	1935-01-01	0.2829474603528049	0.38483401771915626	0	0	3094023779724650	3906186615672600	DAB2IP
negative regulation of Ras protein signal transduction (GO:0046580)	1935-01-01	0.2829474603528049	0.38483401771915626	0	0	3094023779724650	3906186615672600	DAB2IP
positive regulation of immunoglobulin production (GO:0002639)	1935-01-01	0.2829474603528049	0.38483401771915626	0	0	3094023779724650	3906186615672600	GPI
protein localization to cilium (GO:0061512)	1935-01-01	0.2829474603528049	0.38483401771915626	0	0	3094023779724650	3906186615672600	TUB
regulation of macroautophagy (GO:0016241)	2/112	0.28586208340124175	0.3879545177740239	0	0	1.91551e+16	2.39869e+16	LARP1;ULK1
phosphatidylinositol metabolic process (GO:0046488)	2/112	0.28586208340124175	0.3879545177740239	0	0	1.91551e+16	2.39869e+16	INPP5B;PIKFYVE
regulation of androgen receptor signaling pathway (GO:0060765)	1936-01-01	0.2897354754914663	0.3879545177740239	0	0	3005471124620060	3723138334881810	FOXP1
regulation of cardiac muscle contraction (GO:0055117)	1936-01-01	0.2897354754914663	0.3879545177740239	0	0	3005471124620060	3723138334881810	PDE4D
regulation of cell cycle G1/S phase transition (GO:1902806)	1936-01-01	0.2897354754914663	0.3879545177740239	0	0	3005471124620060	3723138334881810	ATP2B4
regulation of defense response to virus by host (GO:0050691)	1936-01-01	0.2897354754914663	0.3879545177740239	0	0	3005471124620060	3723138334881810	MAVS
cyclic-nucleotide-mediated signaling (GO:0019935)	1936-01-01	0.2897354754914663	0.3879545177740239	0	0	3005471124620060	3723138334881810	PDE4D
regulation of mRNA processing (GO:0050684)	1936-01-01	0.2897354754914663	0.3879545177740239	0	0	3005471124620060	3723138334881810	SRSF3
embryonic limb morphogenesis (GO:0030326)	1936-01-01	0.2897354754914663	0.3879545177740239	0	0	3005471124620060	3723138334881810	TFAP2A
regulation of protein import into nucleus (GO:0042306)	1936-01-01	0.2897354754914663	0.3879545177740239	0	0	3005471124620060	3723138334881810	MAVS
regulation of receptor internalization (GO:0002090)	1936-01-01	0.2897354754914663	0.3879545177740239	0	0	3005471124620060	3723138334881810	AHI1
regulation of sodium ion transport (GO:0002028)	1936-01-01	0.2897354754914663	0.3879545177740239	0	0	3005471124620060	3723138334881810	ATP2B4
intrinsic apoptotic signaling pathway by p53 class mediator (GO:0072332)	1936-01-01	0.2897354754914663	0.3879545177740239	0	0	3005471124620060	3723138334881810	TP53
membrane assembly (GO:0071709)	1936-01-01	0.2897354754914663	0.3879545177740239	0	0	3005471124620060	3723138334881810	CHMP7
mitochondrion disassembly (GO:0061726)	1936-01-01	0.2897354754914663	0.3879545177740239	0	0	3005471124620060	3723138334881810	ULK1
negative regulation of cellular protein localization (GO:1903828)	1936-01-01	0.2897354754914663	0.3879545177740239	0	0	3005471124620060	3723138334881810	ILRUN
negative regulation of fat cell differentiation (GO:0045599)	1936-01-01	0.2897354754914663	0.3879545177740239	0	0	3005471124620060	3723138334881810	YAP1
positive regulation of cytokine-mediated signaling pathway (GO:0001961)	1936-01-01	0.2897354754914663	0.3879545177740239	0	0	3005471124620060	3723138334881810	MAVS
positive regulation of innate immune response (GO:0045089)	1936-01-01	0.2897354754914663	0.3879545177740239	0	0	3005471124620060	3723138334881810	MAVS
positive regulation of interferon-beta production (GO:0032728)	1936-01-01	0.2897354754914663	0.3879545177740239	0	0	3005471124620060	3723138334881810	MAVS
positive regulation of substrate adhesion-dependent cell spreading (GO:1900026)	1936-01-01	0.2897354754914663	0.3879545177740239	0	0	3005471124620060	3723138334881810	NRP1
positive regulation of cell population proliferation (GO:0008284)	6/474	0.2920096705595428	0.39071109426158757	0	0	1.35512e+16	1.66811e+16	YAP1;MECP2;PAK1;MEF2C;GAB2;FOXP1
positive regulation of cellular component organization (GO:0051130)	2/114	0.29285330395136	0.391550914501339	0	0	1.88111e+16	2310161971561710	DAB2IP;SNCA
cellular response to molecule of bacterial origin (GO:0071219)	2/115	0.29634571086065886	0.39289561202507495	0	0	1.86437e+16	2267499905839760	MEF2C;DAB2IP
positive regulation of protein metabolic process (GO:0051247)	2/115	0.29634571086065886	0.39289561202507495	0	0	1.86437e+16	2267499905839760	SMURF1;DAB2IP
regulation of actin cytoskeleton reorganization (GO:2000249)	1937-01-01	0.29645956825719944	0.39289561202507495	0	0	2921838061465720	3.5525e+16	NRP1
centromere complex assembly (GO:0034508)	1937-01-01	0.29645956825719944	0.39289561202507495	0	0	2921838061465720	3.5525e+16	CENPH
regulation of p38MAPK cascade (GO:1900744)	1937-01-01	0.29645956825719944	0.39289561202507495	0	0	2921838061465720	3.5525e+16	DAB2IP
regulation of vascular associated smooth muscle cell proliferation (GO:1904705)	1937-01-01	0.29645956825719944	0.39289561202507495	0	0	2921838061465720	3.5525e+16	MEF2C
negative regulation of epithelial cell apoptotic process (GO:1904036)	1937-01-01	0.29645956825719944	0.39289561202507495	0	0	2921838061465720	3.5525e+16	YAP1
negative regulation of G1/S transition of mitotic cell cycle (GO:2000134)	1937-01-01	0.29645956825719944	0.39289561202507495	0	0	2921838061465720	3.5525e+16	JADE1
nucleotide-excision repair, DNA incision, 5'-to lesion (GO:0006296)	1937-01-01	0.29645956825719944	0.39289561202507495	0	0	2921838061465720	3.5525e+16	UBA52
phagosome maturation (GO:0090382)	1937-01-01	0.29645956825719944	0.39289561202507495	0	0	2921838061465720	3.5525e+16	PIKFYVE
positive regulation of calcium ion transport (GO:0051928)	1937-01-01	0.29645956825719944	0.39289561202507495	0	0	2921838061465720	3.5525e+16	CAV1
positive regulation of signaling receptor activity (GO:2000273)	1937-01-01	0.29645956825719944	0.39289561202507495	0	0	2921838061465720	3.5525e+16	NRP1
cytosolic transport (GO:0016482)	2/116	0.2998356219364312	0.3970796074293278	0	0	1.84792e+16	2.22586e+16	PIKFYVE;PLEKHJ1
regulation of angiogenesis (GO:0045765)	3/203	0.30099904639032343	0.39794147115942163	0	0	1.58153e+16	1.89886e+16	MECP2;ATP2B4;DAB2IP
regulation of apoptotic signaling pathway (GO:2001233)	1938-01-01	0.3031203373806736	0.39794147115942163	0	0	2.84273e+16	3393149603893520	DAB2IP
regulation of cell communication (GO:0010646)	1938-01-01	0.3031203373806736	0.39794147115942163	0	0	2.84273e+16	3393149603893520	GRK6
connective tissue development (GO:0061448)	1938-01-01	0.3031203373806736	0.39794147115942163	0	0	2.84273e+16	3393149603893520	SLC39A13
histone exchange (GO:0043486)	1938-01-01	0.3031203373806736	0.39794147115942163	0	0	2.84273e+16	3393149603893520	CENPH
sterol biosynthetic process (GO:0016126)	1938-01-01	0.3031203373806736	0.39794147115942163	0	0	2.84273e+16	3393149603893520	SC5D
lymphocyte proliferation (GO:0046651)	1938-01-01	0.3031203373806736	0.39794147115942163	0	0	2.84273e+16	3393149603893520	MEF2C
lysosome organization (GO:0007040)	1938-01-01	0.3031203373806736	0.39794147115942163	0	0	2.84273e+16	3393149603893520	ABCA1
ventricular septum development (GO:0003281)	1938-01-01	0.3031203373806736	0.39794147115942163	0	0	2.84273e+16	3393149603893520	MDM4
negative regulation of proteasomal protein catabolic process (GO:1901799)	1938-01-01	0.3031203373806736	0.39794147115942163	0	0	2.84273e+16	3393149603893520	RYBP
negative regulation of ubiquitin-dependent protein catabolic process (GO:2000059)	1938-01-01	0.3031203373806736	0.39794147115942163	0	0	2.84273e+16	3393149603893520	RYBP
positive regulation of production of molecular mediator of immune response (GO:0002702)	1938-01-01	0.3031203373806736	0.39794147115942163	0	0	2.84273e+16	3393149603893520	GPI
positive regulation of gene expression (GO:0010628)	6/482	0.30513760840199267	0.4002999160874188	0	0	1331795013087200	1.58083e+16	TFAP2A;YAP1;YTHDF1;MEF2C;CELF1;TP53
regulation of cell cycle (GO:0051726)	4/296	0.30686306709456296	0.4022724082736389	0	0	1.44532e+16	1.70743e+16	DAB2IP;NF2;TP53;PHACTR4
protein monoubiquitination (GO:0006513)	1939-01-01	0.30971837610960934	0.4028116326303599	0	0	2767777155655090	3244089070477020	MGRN1
regulation of cellular component biogenesis (GO:0044087)	1939-01-01	0.30971837610960934	0.4028116326303599	0	0	2767777155655090	3244089070477020	DAB2IP
regulation of exit from mitosis (GO:0007096)	1939-01-01	0.30971837610960934	0.4028116326303599	0	0	2767777155655090	3244089070477020	UBA52
regulation of heart rate by cardiac conduction (GO:0086091)	1939-01-01	0.30971837610960934	0.4028116326303599	0	0	2767777155655090	3244089070477020	CAV1
DNA integrity checkpoint signaling (GO:0031570)	1939-01-01	0.30971837610960934	0.4028116326303599	0	0	2767777155655090	3244089070477020	CLSPN
DNA replication-independent nucleosome assembly (GO:0006336)	1939-01-01	0.30971837610960934	0.4028116326303599	0	0	2767777155655090	3244089070477020	CENPH
regulation of protein tyrosine kinase activity (GO:0061097)	1939-01-01	0.30971837610960934	0.4028116326303599	0	0	2767777155655090	3244089070477020	CAV1
negative regulation of cellular metabolic process (GO:0031324)	1939-01-01	0.30971837610960934	0.4028116326303599	0	0	2767777155655090	3244089070477020	TFAP2A
negative regulation of secretion by cell (GO:1903531)	1939-01-01	0.30971837610960934	0.4028116326303599	0	0	2767777155655090	3244089070477020	SNCA
nucleotide-excision repair, DNA incision (GO:0033683)	1939-01-01	0.30971837610960934	0.4028116326303599	0	0	2767777155655090	3244089070477020	UBA52
phospholipid dephosphorylation (GO:0046839)	1939-01-01	0.30971837610960934	0.4028116326303599	0	0	2767777155655090	3244089070477020	INPP5B
cellular response to lipopolysaccharide (GO:0071222)	2/120	0.3137651136235864	0.4077821870964603	0	0	1.78492e+16	2.06892e+16	MEF2C;DAB2IP
autophagy of mitochondrion (GO:0000422)	1940-01-01	0.316254272081253	0.40925695594811684	0	0	2696672122204030	3.10443e+16	ULK1
regulation of sodium ion transmembrane transporter activity (GO:2000649)	1940-01-01	0.316254272081253	0.40925695594811684	0	0	2696672122204030	3.10443e+16	FGF14
sulfur compound catabolic process (GO:0044273)	1940-01-01	0.316254272081253	0.40925695594811684	0	0	2696672122204030	3.10443e+16	FMOD
negative regulation of I-kappaB kinase/NF-kappaB signaling (GO:0043124)	1940-01-01	0.316254272081253	0.40925695594811684	0	0	2696672122204030	3.10443e+16	DAB2IP
nucleocytoplasmic transport (GO:0006913)	1940-01-01	0.316254272081253	0.40925695594811684	0	0	2696672122204030	3.10443e+16	BACH2
positive regulation of double-strand break repair (GO:2000781)	1940-01-01	0.316254272081253	0.40925695594811684	0	0	2696672122204030	3.10443e+16	FUS
mitotic cell cycle phase transition (GO:0044772)	3/209	0.3164839096744741	0.40926200302412374	0	0	1534998434074530	1765989414626890	CCP110;BTRC;CHMP7
innate immune response (GO:0045087)	4/302	0.31964661053142646	0.4130572379853715	0	0	1.41578e+16	1.61475e+16	MAVS;CAPZA2;KLRD1;SNCA
protein methylation (GO:0006479)	1941-01-01	0.3227286075001341	0.41408843977193427	0	0	2629122340425530	2973388909431430	ETF1
regulation of cell development (GO:0060284)	1941-01-01	0.3227286075001341	0.41408843977193427	0	0	2629122340425530	2973388909431430	YAP1
carbohydrate catabolic process (GO:0016052)	1941-01-01	0.3227286075001341	0.41408843977193427	0	0	2629122340425530	2973388909431430	GPI
cortical cytoskeleton organization (GO:0030865)	1941-01-01	0.3227286075001341	0.41408843977193427	0	0	2629122340425530	2973388909431430	ARF6
regulation of protein dephosphorylation (GO:0035304)	1941-01-01	0.3227286075001341	0.41408843977193427	0	0	2629122340425530	2973388909431430	NSMF
endosome organization (GO:0007032)	1941-01-01	0.3227286075001341	0.41408843977193427	0	0	2629122340425530	2973388909431430	PLEKHJ1
regulation of release of cytochrome c from mitochondria (GO:0090199)	1941-01-01	0.3227286075001341	0.41408843977193427	0	0	2629122340425530	2973388909431430	TP53
gluconeogenesis (GO:0006094)	1941-01-01	0.3227286075001341	0.41408843977193427	0	0	2629122340425530	2973388909431430	GPI
JNK cascade (GO:0007254)	1941-01-01	0.3227286075001341	0.41408843977193427	0	0	2629122340425530	2973388909431430	UBA52
keratinocyte differentiation (GO:0030216)	1941-01-01	0.3227286075001341	0.41408843977193427	0	0	2629122340425530	2973388909431430	JAG1
positive regulation of epithelial cell proliferation (GO:0050679)	2/123	0.3241736166404953	0.41543200672553304	0	0	1.7404e+16	1.96052e+16	YAP1;NRP1
phosphate-containing compound metabolic process (GO:0006796)	3/212	0.3242340262088413	0.41543200672553304	0	0	1.51273e+16	1.70378e+16	INPP5B;GPI;PAK1
calcium ion transmembrane import into cytosol (GO:0097553)	1942-01-01	0.3291419591356655	0.41934952348064763	0	0	2564867669953290	2850250581210620	ATP2B4
regulation of chemokine production (GO:0032642)	1942-01-01	0.3291419591356655	0.41934952348064763	0	0	2564867669953290	2850250581210620	FOXP1
cellular respiration (GO:0045333)	1942-01-01	0.3291419591356655	0.41934952348064763	0	0	2564867669953290	2850250581210620	MTFR1L
regulation of nervous system development (GO:0051960)	1942-01-01	0.3291419591356655	0.41934952348064763	0	0	2564867669953290	2850250581210620	YAP1
regulation of ubiquitin-dependent protein catabolic process (GO:2000058)	1942-01-01	0.3291419591356655	0.41934952348064763	0	0	2564867669953290	2850250581210620	SMURF1
heterophilic cell-cell adhesion via plasma membrane cell adhesion molecules (GO:0007157)	1942-01-01	0.3291419591356655	0.41934952348064763	0	0	2564867669953290	2850250581210620	NECTIN1
skeletal system morphogenesis (GO:0048705)	1942-01-01	0.3291419591356655	0.41934952348064763	0	0	2564867669953290	2850250581210620	TFAP2A
positive regulation of epithelial to mesenchymal transition (GO:0010718)	1942-01-01	0.3291419591356655	0.41934952348064763	0	0	2564867669953290	2850250581210620	JAG1
cellular response to oxidative stress (GO:0034599)	2/125	0.3310906870352776	0.42153610645713363	0	0	1.71193e+16	1.8923e+16	TP53;SNCA
negative regulation of growth (GO:0045926)	2/126	0.33454196960133736	0.4250539838026844	0	0	1.69803e+16	1.85933e+16	JADE1;TP53
transmembrane receptor protein tyrosine kinase signaling pathway (GO:0007169)	5/404	0.33505522980084995	0.4250539838026844	0	0	1.32206e+16	1.44561e+16	AHI1;NRP1;PAK1;RBFOX2;ITSN1
cellular response to glucose starvation (GO:0042149)	1943-01-01	0.33549489841237806	0.4250539838026844	0	0	2.50367e+16	273438250533161	TP53
DNA synthesis involved in DNA repair (GO:0000731)	1943-01-01	0.33549489841237806	0.4250539838026844	0	0	2.50367e+16	273438250533161	UBA52
signal release from synapse (GO:0099643)	1943-01-01	0.33549489841237806	0.4250539838026844	0	0	2.50367e+16	273438250533161	SNCA
positive regulation of leukocyte mediated cytotoxicity (GO:0001912)	1943-01-01	0.33549489841237806	0.4250539838026844	0	0	2.50367e+16	273438250533161	KLRD1
positive regulation of neuron differentiation (GO:0045666)	1943-01-01	0.33549489841237806	0.4250539838026844	0	0	2.50367e+16	273438250533161	MEF2C
hexose biosynthetic process (GO:0019319)	1944-01-01	0.3417879913863361	0.4315192398213282	0	0	2.44532e+16	2625213489652860	GPI
mRNA catabolic process (GO:0006402)	1944-01-01	0.3417879913863361	0.4315192398213282	0	0	2.44532e+16	2625213489652860	RC3H1
neurotransmitter secretion (GO:0007269)	1944-01-01	0.3417879913863361	0.4315192398213282	0	0	2.44532e+16	2625213489652860	SNCA
positive regulation of cell-matrix adhesion (GO:0001954)	1944-01-01	0.3417879913863361	0.4315192398213282	0	0	2.44532e+16	2625213489652860	NRP1
positive regulation of receptor-mediated endocytosis (GO:0048260)	1944-01-01	0.3417879913863361	0.4315192398213282	0	0	2.44532e+16	2625213489652860	AHI1
positive regulation of macromolecule biosynthetic process (GO:0010557)	2/129	0.34486423686676887	0.43510011234478213	0	0	1.65767e+16	1.76476e+16	YTHDF1;BRPF3
transcription, DNA-templated (GO:0006351)	3/221	0.34747684566724196	0.4363509828719193	0	0	1.44962e+16	1.53233e+16	NFIX;NFIC;TP53
positive regulation of cell motility (GO:2000147)	3/221	0.34747684566724196	0.4363509828719193	0	0	1.44962e+16	1.53233e+16	PAK1;PODXL;CAV1
cellular response to radiation (GO:0071478)	1945-01-01	0.34802179880463063	0.4363509828719193	0	0	2389627659574460	2.52223e+16	TP53
microtubule bundle formation (GO:0001578)	1945-01-01	0.34802179880463063	0.4363509828719193	0	0	2389627659574460	2.52223e+16	NAV1
neural crest cell development (GO:0014032)	1945-01-01	0.34802179880463063	0.4363509828719193	0	0	2389627659574460	2.52223e+16	PHACTR4
positive regulation of chemotaxis (GO:0050921)	1945-01-01	0.34802179880463063	0.4363509828719193	0	0	2389627659574460	2.52223e+16	NRP1
positive regulation of nervous system development (GO:0051962)	1945-01-01	0.34802179880463063	0.4363509828719193	0	0	2389627659574460	2.52223e+16	DLG5
positive regulation of RNA metabolic process (GO:0051254)	1945-01-01	0.34802179880463063	0.4363509828719193	0	0	2389627659574460	2.52223e+16	TP53
protein deacetylation (GO:0006476)	1945-01-01	0.34802179880463063	0.4363509828719193	0	0	2389627659574460	2.52223e+16	MIER3
G2/M transition of mitotic cell cycle (GO:0000086)	2/130	0.34829377779914683	0.43639019982712735	0	0	1.64464e+16	1734612013939950	CCP110;BTRC
cell cycle G2/M phase transition (GO:0044839)	2/131	0.35171737815318116	0.44037541891693194	0	0	1.6318e+16	170511625308354	CCP110;BTRC
regulation of cellular protein localization (GO:1903827)	1946-01-01	0.35419687634816477	0.4404382282710719	0	0	2.33641e+16	2424961973536860	VCPIP1
regulation of double-strand break repair via homologous recombination (GO:0010569)	1946-01-01	0.35419687634816477	0.4404382282710719	0	0	2.33641e+16	2424961973536860	FUS
establishment of protein localization to extracellular region (GO:0035592)	1946-01-01	0.35419687634816477	0.4404382282710719	0	0	2.33641e+16	2424961973536860	ABCA1
regulation of synaptic transmission, glutamatergic (GO:0051966)	1946-01-01	0.35419687634816477	0.4404382282710719	0	0	2.33641e+16	2424961973536860	MEF2C
regulation of telomerase activity (GO:0051972)	1946-01-01	0.35419687634816477	0.4404382282710719	0	0	2.33641e+16	2424961973536860	TP53
negative regulation of tumor necrosis factor production (GO:0032720)	1946-01-01	0.35419687634816477	0.4404382282710719	0	0	2.33641e+16	2424961973536860	ILRUN
positive regulation of organelle assembly (GO:1902117)	1946-01-01	0.35419687634816477	0.4404382282710719	0	0	2.33641e+16	2424961973536860	CCP110
positive regulation of response to stimulus (GO:0048584)	1946-01-01	0.35419687634816477	0.4404382282710719	0	0	2.33641e+16	2424961973536860	MAVS
positive regulation of smooth muscle cell proliferation (GO:0048661)	1946-01-01	0.35419687634816477	0.4404382282710719	0	0	2.33641e+16	2424961973536860	FOXP1
postreplication repair (GO:0006301)	1946-01-01	0.35419687634816477	0.4404382282710719	0	0	2.33641e+16	2424961973536860	UBA52
transcription by RNA polymerase II (GO:0006366)	4/320	0.3581895956647665	0.4446894981216871	0	0	1.3339e+16	1.36951e+16	YAP1;CPSF7;NFIX;NFIC
cellular protein metabolic process (GO:0044267)	5/417	0.35936180623765634	0.4446894981216871	0	0	1.27948e+16	1309454994812890	CSNK1G3;DAB2IP;RPL28;UBA52;MRPL11
regulation of DNA binding (GO:0051101)	1947-01-01	0.36031377426406974	0.4446894981216871	0	0	2.2855e+16	233299229092702	ILRUN
epithelial to mesenchymal transition (GO:0001837)	1947-01-01	0.36031377426406974	0.4446894981216871	0	0	2.2855e+16	233299229092702	DLG5
regulation of T cell activation (GO:0050863)	1947-01-01	0.36031377426406974	0.4446894981216871	0	0	2.2855e+16	233299229092702	PAG1
regulation of wound healing (GO:0061041)	1947-01-01	0.36031377426406974	0.4446894981216871	0	0	2.2855e+16	233299229092702	CAV1
histone deacetylation (GO:0016575)	1947-01-01	0.36031377426406974	0.4446894981216871	0	0	2.2855e+16	233299229092702	MIER3
negative regulation of cold-induced thermogenesis (GO:0120163)	1947-01-01	0.36031377426406974	0.4446894981216871	0	0	2.2855e+16	233299229092702	ARRDC3
polyol metabolic process (GO:0019751)	1947-01-01	0.36031377426406974	0.4446894981216871	0	0	2.2855e+16	233299229092702	INPP5B
positive regulation of cell-cell adhesion (GO:0022409)	1947-01-01	0.36031377426406974	0.4446894981216871	0	0	2.2855e+16	233299229092702	PODXL
positive regulation of pathway-restricted SMAD protein phosphorylation (GO:0010862)	1947-01-01	0.36031377426406974	0.4446894981216871	0	0	2.2855e+16	233299229092702	RBPMS
positive regulation of peptidyl-tyrosine phosphorylation (GO:0050731)	2/134	0.361950620433654	0.4464057652015066	0	0	1.59447e+16	1.62038e+16	NRP1;TP53
cellular response to oxygen-containing compound (GO:1901701)	4/323	0.36462213334923754	0.44880697144756015	0	0	1.32116e+16	1.33291e+16	MEF2C;ATP2B4;DAB2IP;NSMF
cilium organization (GO:0044782)	3/228	0.36550730288647004	0.44880697144756015	0	0	1.40401e+16	1413096932977300	EHD2;AHI1;CCP110
cellular response to alcohol (GO:0097306)	1948-01-01	0.3663730379163756	0.44880697144756015	0	0	2.23676e+16	2245936661804600	LARP1
regulation of interleukin-2 production (GO:0032663)	1948-01-01	0.3663730379163756	0.44880697144756015	0	0	2.23676e+16	2245936661804600	PDE4D
inositol phosphate metabolic process (GO:0043647)	1948-01-01	0.3663730379163756	0.44880697144756015	0	0	2.23676e+16	2245936661804600	INPP5B
substrate adhesion-dependent cell spreading (GO:0034446)	1948-01-01	0.3663730379163756	0.44880697144756015	0	0	2.23676e+16	2245936661804600	NRP1
negative regulation of MAP kinase activity (GO:0043407)	1948-01-01	0.3663730379163756	0.44880697144756015	0	0	2.23676e+16	2245936661804600	DAB2IP
negative regulation of tumor necrosis factor superfamily cytokine production (GO:1903556)	1948-01-01	0.3663730379163756	0.44880697144756015	0	0	2.23676e+16	2245936661804600	ILRUN
nucleus organization (GO:0006997)	1948-01-01	0.3663730379163756	0.44880697144756015	0	0	2.23676e+16	2245936661804600	CHMP7
positive regulation of endocytosis (GO:0045807)	1948-01-01	0.3663730379163756	0.44880697144756015	0	0	2.23676e+16	2245936661804600	SNCA
protein localization to plasma membrane (GO:0072659)	2/136	0.36873963948855404	0.4510964685511123	0	0	1.57052e+16	1.56685e+16	EHD2;SMURF1
cellular calcium ion homeostasis (GO:0006874)	2/136	0.36873963948855404	0.4510964685511123	0	0	1.57052e+16	1.56685e+16	CAV1;ATP2B4
adherens junction organization (GO:0034332)	1949-01-01	0.3723752074302826	0.45218771002753005	0	0	2.19005e+16	2.16345e+16	NECTIN1
regulation of interferon-beta production (GO:0032648)	1949-01-01	0.3723752074302826	0.45218771002753005	0	0	2.19005e+16	2.16345e+16	MAVS
regulation of smooth muscle cell proliferation (GO:0048660)	1949-01-01	0.3723752074302826	0.45218771002753005	0	0	2.19005e+16	2.16345e+16	FOXP1
regulation of stress-activated MAPK cascade (GO:0032872)	1949-01-01	0.3723752074302826	0.45218771002753005	0	0	2.19005e+16	2.16345e+16	DAB2IP
response to unfolded protein (GO:0006986)	1949-01-01	0.3723752074302826	0.45218771002753005	0	0	2.19005e+16	2.16345e+16	DAB2IP
secondary alcohol metabolic process (GO:1902652)	1949-01-01	0.3723752074302826	0.45218771002753005	0	0	2.19005e+16	2.16345e+16	ABCA1
mitotic cytokinesis (GO:0000281)	1949-01-01	0.3723752074302826	0.45218771002753005	0	0	2.19005e+16	2.16345e+16	EFHC1
negative regulation of catabolic process (GO:0009895)	1949-01-01	0.3723752074302826	0.45218771002753005	0	0	2.19005e+16	2.16345e+16	MDM4
negative regulation of cell projection organization (GO:0031345)	1949-01-01	0.3723752074302826	0.45218771002753005	0	0	2.19005e+16	2.16345e+16	CBFA2T2
positive regulation of actin filament polymerization (GO:0030838)	1949-01-01	0.3723752074302826	0.45218771002753005	0	0	2.19005e+16	2.16345e+16	ARF6
positive regulation of reactive oxygen species metabolic process (GO:2000379)	1949-01-01	0.3723752074302826	0.45218771002753005	0	0	2.19005e+16	2.16345e+16	TP53
positive regulation of cellular process (GO:0048522)	7/625	0.3782885868304508	0.45787426101780165	0	0	1194485934777190	1161157289589590	TUB;MECP2;PAK1;CELF1;CAV1;SRF;GAB2
regulation of cellular component movement (GO:0051270)	1950-01-01	0.37832081798382067	0.45787426101780165	0	0	2.14525e+16	2085205747179160	YTHDF1
negative regulation of ERK1 and ERK2 cascade (GO:0070373)	1950-01-01	0.37832081798382067	0.45787426101780165	0	0	2.14525e+16	2085205747179160	DAB2IP
organic hydroxy compound biosynthetic process (GO:1901617)	1950-01-01	0.37832081798382067	0.45787426101780165	0	0	2.14525e+16	2085205747179160	SC5D
positive regulation of cell morphogenesis involved in differentiation (GO:0010770)	1950-01-01	0.37832081798382067	0.45787426101780165	0	0	2.14525e+16	2085205747179160	NRP1
protein dephosphorylation (GO:0006470)	2/139	0.3788699459919783	0.45823296336454744	0	0	1.53589e+16	1.49068e+16	CTDSP1;BTRC
neuron projection morphogenesis (GO:0048812)	2/140	0.3822318552628632	0.46069672928586763	0	0	1.52468e+16	1.46633e+16	PAK1;DAB2IP
regulation of axonogenesis (GO:0050770)	1951-01-01	0.38421039971331045	0.46069672928586763	0	0	2.10223e+16	2.01092e+16	PAK1
regulation of epithelial cell migration (GO:0010632)	1951-01-01	0.38421039971331045	0.46069672928586763	0	0	2.10223e+16	2.01092e+16	DAB2IP
regulation of interleukin-12 production (GO:0032655)	1951-01-01	0.38421039971331045	0.46069672928586763	0	0	2.10223e+16	2.01092e+16	FOXP1
DNA duplex unwinding (GO:0032508)	1951-01-01	0.38421039971331045	0.46069672928586763	0	0	2.10223e+16	2.01092e+16	UBA52
regulation of substrate adhesion-dependent cell spreading (GO:1900024)	1951-01-01	0.38421039971331045	0.46069672928586763	0	0	2.10223e+16	2.01092e+16	NRP1
inositol lipid-mediated signaling (GO:0048017)	1951-01-01	0.38421039971331045	0.46069672928586763	0	0	2.10223e+16	2.01092e+16	GAB2
intrinsic apoptotic signaling pathway in response to DNA damage (GO:0008630)	1951-01-01	0.38421039971331045	0.46069672928586763	0	0	2.10223e+16	2.01092e+16	TP53
mitotic metaphase plate congression (GO:0007080)	1951-01-01	0.38421039971331045	0.46069672928586763	0	0	2.10223e+16	2.01092e+16	CHMP7
mitotic nuclear membrane organization (GO:0101024)	1951-01-01	0.38421039971331045	0.46069672928586763	0	0	2.10223e+16	2.01092e+16	CHMP7
mitotic nuclear membrane reassembly (GO:0007084)	1951-01-01	0.38421039971331045	0.46069672928586763	0	0	2.10223e+16	2.01092e+16	CHMP7
negative regulation of protein ubiquitination (GO:0031397)	1951-01-01	0.38421039971331045	0.46069672928586763	0	0	2.10223e+16	2.01092e+16	CAV1
negative regulation of transport (GO:0051051)	1951-01-01	0.38421039971331045	0.46069672928586763	0	0	2.10223e+16	2.01092e+16	SNCA
ameboidal-type cell migration (GO:0001667)	1952-01-01	0.3900444777899704	0.46615071735874514	0	0	2060909470171040	1.94033e+16	PHACTR4
cartilage development (GO:0051216)	1952-01-01	0.3900444777899704	0.46615071735874514	0	0	2060909470171040	1.94033e+16	MEF2C
regulation of exocytosis (GO:0017157)	1952-01-01	0.3900444777899704	0.46615071735874514	0	0	2060909470171040	1.94033e+16	SNCA
response to peptide hormone (GO:0043434)	1952-01-01	0.3900444777899704	0.46615071735874514	0	0	2060909470171040	1.94033e+16	CAV1
negative regulation of protein metabolic process (GO:0051248)	1952-01-01	0.3900444777899704	0.46615071735874514	0	0	2060909470171040	1.94033e+16	MDM4
negative regulation of DNA-binding transcription factor activity (GO:0043433)	2/143	0.3922707870845602	0.468099184333382	0	0	1.49202e+16	1.39623e+16	DAB2IP;BTRC
nitrogen compound transport (GO:0071705)	2/143	0.3922707870845602	0.468099184333382	0	0	1.49202e+16	1.39623e+16	SEC14L1;ARRDC3
intracellular protein transport (GO:0006886)	4/336	0.39244939888954256	0.468099184333382	0	0	1.26858e+16	1.18656e+16	IPO9;SAR1A;SMURF1;ARF6
cardiac muscle tissue development (GO:0048738)	1953-01-01	0.3958235725596017	0.46903799807226004	0	0	2.02117e+16	1873197445207910	AKAP13
regulation of DNA replication (GO:0006275)	1953-01-01	0.3958235725596017	0.46903799807226004	0	0	2.02117e+16	1873197445207910	BRPF3
cellular macromolecule catabolic process (GO:0044265)	1953-01-01	0.3958235725596017	0.46903799807226004	0	0	2.02117e+16	1873197445207910	DAB2IP
epidermal cell differentiation (GO:0009913)	1953-01-01	0.3958235725596017	0.46903799807226004	0	0	2.02117e+16	1873197445207910	JAG1
heart morphogenesis (GO:0003007)	1953-01-01	0.3958235725596017	0.46903799807226004	0	0	2.02117e+16	1873197445207910	MDM4
negative regulation of cysteine-type endopeptidase activity (GO:2000117)	1953-01-01	0.3958235725596017	0.46903799807226004	0	0	2.02117e+16	1873197445207910	SNCA
positive regulation of B cell activation (GO:0050871)	1953-01-01	0.3958235725596017	0.46903799807226004	0	0	2.02117e+16	1873197445207910	MEF2C
positive regulation of chemokine production (GO:0032722)	1953-01-01	0.3958235725596017	0.46903799807226004	0	0	2.02117e+16	1873197445207910	MAVS
positive regulation of macroautophagy (GO:0016239)	1953-01-01	0.3958235725596017	0.46903799807226004	0	0	2.02117e+16	1873197445207910	LARP1
positive regulation of phagocytosis (GO:0050766)	1953-01-01	0.3958235725596017	0.46903799807226004	0	0	2.02117e+16	1873197445207910	TUB
axonogenesis (GO:0007409)	3/240	0.39621085993915894	0.4691902606595004	0	0	1.33211e+16	1.23328e+16	NRP1;ULK1;GAB2
regulation of focal adhesion assembly (GO:0051893)	1954-01-01	0.4015481994798117	0.4739628161828767	0	0	1.98294e+16	1809288095265260	NRP1
regulation of megakaryocyte differentiation (GO:0045652)	1954-01-01	0.4015481994798117	0.4739628161828767	0	0	1.98294e+16	1809288095265260	MEF2C
regulation of potassium ion transmembrane transport (GO:1901379)	1954-01-01	0.4015481994798117	0.4739628161828767	0	0	1.98294e+16	1809288095265260	CAV1
regulation of proteasomal protein catabolic process (GO:0061136)	1954-01-01	0.4015481994798117	0.4739628161828767	0	0	1.98294e+16	1809288095265260	DAB2IP
nuclear membrane reassembly (GO:0031468)	1954-01-01	0.4015481994798117	0.4739628161828767	0	0	1.98294e+16	1809288095265260	CHMP7
pyruvate metabolic process (GO:0006090)	1955-01-01	0.4072188691837333	0.47878586889112096	0	0	1.94612e+16	1748402012562390	GPI
regulation of cardiac conduction (GO:1903779)	1955-01-01	0.4072188691837333	0.47878586889112096	0	0	1.94612e+16	1748402012562390	ATP2B4
interstrand cross-link repair (GO:0036297)	1955-01-01	0.4072188691837333	0.47878586889112096	0	0	1.94612e+16	1748402012562390	UBA52
triglyceride metabolic process (GO:0006641)	1955-01-01	0.4072188691837333	0.47878586889112096	0	0	1.94612e+16	1748402012562390	CAV1
negative regulation of cysteine-type endopeptidase activity involved in apoptotic process (GO:0043154)	1955-01-01	0.4072188691837333	0.47878586889112096	0	0	1.94612e+16	1748402012562390	SNCA
negative regulation of protein modification by small protein conjugation or removal (GO:1903321)	1955-01-01	0.4072188691837333	0.47878586889112096	0	0	1.94612e+16	1748402012562390	CAV1
regulation of cytosolic calcium ion concentration (GO:0051480)	2/148	0.4088374927789938	0.4803774299470614	0	0	1.44055e+16	1.28849e+16	CAV1;ATP2B4
glycosaminoglycan catabolic process (GO:0006027)	1956-01-01	0.4128360875798395	0.48350893202987655	0	0	1.91064e+16	1.69035e+16	FMOD
sensory organ development (GO:0007423)	1956-01-01	0.4128360875798395	0.48350893202987655	0	0	1.91064e+16	1.69035e+16	AHI1
negative regulation of metabolic process (GO:0009892)	1956-01-01	0.4128360875798395	0.48350893202987655	0	0	1.91064e+16	1.69035e+16	ARRDC3
nuclear-transcribed mRNA catabolic process, deadenylation-dependent decay (GO:0000288)	1956-01-01	0.4128360875798395	0.48350893202987655	0	0	1.91064e+16	1.69035e+16	RC3H1
positive regulation of establishment of protein localization to mitochondrion (GO:1903749)	1956-01-01	0.4128360875798395	0.48350893202987655	0	0	1.91064e+16	1.69035e+16	TP53
brain development (GO:0007420)	2/150	0.4154032521299532	0.485261659865725	0	0	1.42094e+16	1.24831e+16	ARNT2;MDGA1
regulation of cytokine production (GO:0001817)	2/150	0.4154032521299532	0.485261659865725	0	0	1.42094e+16	1.24831e+16	FOXP1;ASB1
cellular response to organic cyclic compound (GO:0071407)	2/150	0.4154032521299532	0.485261659865725	0	0	1.42094e+16	1.24831e+16	MEF2C;LARP1
response to cytokine (GO:0034097)	2/150	0.4154032521299532	0.485261659865725	0	0	1.42094e+16	1.24831e+16	SRF;SNCA
renal system development (GO:0072001)	1957-01-01	0.4184003558632383	0.48750632723653664	0	0	1.87642e+16	1.63496e+16	TFAP2A
positive regulation of gene expression, epigenetic (GO:0045815)	1957-01-01	0.4184003558632383	0.48750632723653664	0	0	1.87642e+16	1.63496e+16	ZMIZ2
positive regulation of interferon-gamma production (GO:0032729)	1957-01-01	0.4184003558632383	0.48750632723653664	0	0	1.87642e+16	1.63496e+16	PDE4D
positive regulation of proteolysis (GO:0045862)	1957-01-01	0.4184003558632383	0.48750632723653664	0	0	1.87642e+16	1.63496e+16	BTRC
regulation of calcium ion transport (GO:0051924)	1958-01-01	0.42391217048958907	0.49140202371970904	0	0	184341172079134	1.58207e+16	EPB41
chordate embryonic development (GO:0043009)	1958-01-01	0.42391217048958907	0.49140202371970904	0	0	184341172079134	1.58207e+16	ARNT2
regulation of neurotransmitter receptor activity (GO:0099601)	1958-01-01	0.42391217048958907	0.49140202371970904	0	0	184341172079134	1.58207e+16	MEF2C
regulation of phagocytosis (GO:0050764)	1958-01-01	0.42391217048958907	0.49140202371970904	0	0	184341172079134	1.58207e+16	TUB
fat cell differentiation (GO:0045444)	1958-01-01	0.42391217048958907	0.49140202371970904	0	0	184341172079134	1.58207e+16	SMAD6
negative regulation of hydrolase activity (GO:0051346)	1958-01-01	0.42391217048958907	0.49140202371970904	0	0	184341172079134	1.58207e+16	DAB2IP
negative regulation of neuron projection development (GO:0010977)	1958-01-01	0.42391217048958907	0.49140202371970904	0	0	184341172079134	1.58207e+16	CBFA2T2
positive regulation of mitochondrion organization (GO:0010822)	1958-01-01	0.42391217048958907	0.49140202371970904	0	0	184341172079134	1.58207e+16	TP53
dephosphorylation (GO:0016311)	2/153	0.42518342626217936	0.4925607359829592	0	0	1.3925e+16	1.19091e+16	CTDSP1;BTRC
regulation of secretion by cell (GO:1903530)	1959-01-01	0.4293720233296841	0.4967782248224106	0	0	1.81154e+16	1.53153e+16	MEF2C
negative regulation of autophagy (GO:0010507)	1959-01-01	0.4293720233296841	0.4967782248224106	0	0	1.81154e+16	1.53153e+16	SNCA
positive regulation of NF-kappaB transcription factor activity (GO:0051092)	2/155	0.4316565199063786	0.49910285114175024	0	0	1374156792841910	1154463612728900	CAV1;UBA52
adenylate cyclase-inhibiting G protein-coupled receptor signaling pathway (GO:0007193)	1960-01-01	0.43478040169939014	0.5005936153933632	0	0	1.78074e+16	1.48321e+16	GPR37L1
cellular protein catabolic process (GO:0044257)	1960-01-01	0.43478040169939014	0.5005936153933632	0	0	1.78074e+16	1.48321e+16	DAB2IP
homophilic cell adhesion via plasma membrane adhesion molecules (GO:0007156)	1960-01-01	0.43478040169939014	0.5005936153933632	0	0	1.78074e+16	1.48321e+16	NECTIN1
Notch signaling pathway (GO:0007219)	1960-01-01	0.43478040169939014	0.5005936153933632	0	0	1.78074e+16	1.48321e+16	JAG1
peptidyl-threonine phosphorylation (GO:0018107)	1960-01-01	0.43478040169939014	0.5005936153933632	0	0	1.78074e+16	1.48321e+16	ULK1
regulation of cell differentiation (GO:0045595)	2/156	0.43487862341122285	0.5005936153933632	0	0	1.36516e+16	1.13676e+16	TFAP2A;SRF
regulation of signal transduction by p53 class mediator (GO:1901796)	2/156	0.43487862341122285	0.5005936153933632	0	0	1.36516e+16	1.13676e+16	MDM4;TP53
regulation of endocytosis (GO:0030100)	1961-01-01	0.44013778830649014	0.5056842903673426	0	0	1.75098e+16	1.43697e+16	SNCA
pattern recognition receptor signaling pathway (GO:0002221)	1961-01-01	0.44013778830649014	0.5056842903673426	0	0	1.75098e+16	1.43697e+16	UBA52
positive regulation of interleukin-8 production (GO:0032757)	1961-01-01	0.44013778830649014	0.5056842903673426	0	0	1.75098e+16	1.43697e+16	MAVS
positive regulation of cell differentiation (GO:0045597)	3/258	0.44147661159222895	0.50690126460843	0	0	1.23694e+16	1.01136e+16	YAP1;MEF2C;SRF
regulation of neurogenesis (GO:0050767)	1962-01-01	0.44544466135256433	0.5104874658863457	0	0	1.72218e+16	1.3927e+16	YAP1
glucose metabolic process (GO:0006006)	1962-01-01	0.44544466135256433	0.5104874658863457	0	0	1.72218e+16	1.3927e+16	GPI
negative regulation of kinase activity (GO:0033673)	1962-01-01	0.44544466135256433	0.5104874658863457	0	0	1.72218e+16	1.3927e+16	SNCA
COPII vesicle coating (GO:0048208)	1963-01-01	0.45070149467242215	0.5148845682678648	0	0	1.69432e+16	1.35029e+16	TBC1D20
vesicle coating (GO:0006901)	1963-01-01	0.45070149467242215	0.5148845682678648	0	0	1.69432e+16	1.35029e+16	TBC1D20
vesicle targeting, rough ER to cis-Golgi (GO:0048207)	1963-01-01	0.45070149467242215	0.5148845682678648	0	0	1.69432e+16	1.35029e+16	TBC1D20
positive regulation of DNA metabolic process (GO:0051054)	1963-01-01	0.45070149467242215	0.5148845682678648	0	0	1.69432e+16	1.35029e+16	MECP2
positive regulation of Ras protein signal transduction (GO:0046579)	1963-01-01	0.45070149467242215	0.5148845682678648	0	0	1.69432e+16	1.35029e+16	AKAP13
rRNA metabolic process (GO:0016072)	2/162	0.4540025146884996	0.5178963517662564	0	0	1.31357e+16	1.03726e+16	RPL28;UBA52
peptide biosynthetic process (GO:0043043)	2/162	0.4540025146884996	0.5178963517662564	0	0	1.31357e+16	1.03726e+16	RPL28;MRPL11
protein secretion (GO:0009306)	1964-01-01	0.4559087575394071	0.5178963517662564	0	0	1.66734e+16	1.30963e+16	ABCA1
regulation of cellular ketone metabolic process (GO:0010565)	1964-01-01	0.4559087575394071	0.5178963517662564	0	0	1.66734e+16	1.30963e+16	CAV1
regulation of extrinsic apoptotic signaling pathway (GO:2001236)	1964-01-01	0.4559087575394071	0.5178963517662564	0	0	1.66734e+16	1.30963e+16	CAV1
lipid homeostasis (GO:0055088)	1964-01-01	0.4559087575394071	0.5178963517662564	0	0	1.66734e+16	1.30963e+16	ABCA1
plasma membrane organization (GO:0007009)	1964-01-01	0.4559087575394071	0.5178963517662564	0	0	1.66734e+16	1.30963e+16	EHD2
pre-replicative complex assembly (GO:0036388)	1964-01-01	0.4559087575394071	0.5178963517662564	0	0	1.66734e+16	1.30963e+16	UBA52
protein catabolic process (GO:0030163)	1964-01-01	0.4559087575394071	0.5178963517662564	0	0	1.66734e+16	1.30963e+16	DAB2IP
steroid biosynthetic process (GO:0006694)	1965-01-01	0.46106691503347946	0.5231003235016884	0	0	1.64121e+16	1.27064e+16	SC5D
protein autoubiquitination (GO:0051865)	1965-01-01	0.46106691503347946	0.5231003235016884	0	0	1.64121e+16	1.27064e+16	RNF157
protein transport (GO:0015031)	4/369	0.46203361381150987	0.5238692569357519	0	0	1.15193e+16	0.8894246278382176	ABCA1;SAR1A;ARRDC3;ARF6
adenylate cyclase-modulating G protein-coupled receptor signaling pathway (GO:0007188)	2/165	0.46342598912588967	0.5251195739282737	0	0	1289196548669660	0.991532133318033	ABCA1;GPR37L1
cell-cell junction assembly (GO:0007043)	1966-01-01	0.46617642766605255	0.5265905690707496	0	0	1.61588e+16	1233221913564400	TLN2
cellular component disassembly (GO:0022411)	1966-01-01	0.46617642766605255	0.5265905690707496	0	0	1.61588e+16	1233221913564400	BMP1
cellular response to nutrient levels (GO:0031669)	1966-01-01	0.46617642766605255	0.5265905690707496	0	0	1.61588e+16	1233221913564400	ULK1
regulation of protein localization (GO:0032880)	1966-01-01	0.46617642766605255	0.5265905690707496	0	0	1.61588e+16	1233221913564400	AAK1
extracellular matrix disassembly (GO:0022617)	1966-01-01	0.46617642766605255	0.5265905690707496	0	0	1.61588e+16	1233221913564400	BMP1
peptidyl-threonine modification (GO:0018210)	1967-01-01	0.4712377518528906	0.5319763661950752	0	0	1.59131e+16	1.19729e+16	ULK1
cellular protein-containing complex assembly (GO:0034622)	2/168	0.4727540264157597	0.5333559737969958	0	0	1265704529347330	0.9482405882410817	FMOD;SNCA
canonical Wnt signaling pathway (GO:0060070)	1968-01-01	0.4762513396174245	0.5363004215691867	0	0	1.56748e+16	1162772908212180	CAV1
regulation of myeloid cell differentiation (GO:0045637)	1968-01-01	0.4762513396174245	0.5363004215691867	0	0	1.56748e+16	1162772908212180	MEF2C
regulation of tyrosine phosphorylation of STAT protein (GO:0042509)	1968-01-01	0.4762513396174245	0.5363004215691867	0	0	1.56748e+16	1162772908212180	NF2
cellular response to cytokine stimulus (GO:0071345)	5/482	0.4800392829414505	0.5402152193331337	0	0	1.10143e+16	0.8083229543568192	DAB2IP;RC3H1;GAB2;TP53;UBA52
positive regulation of MAPK cascade (GO:0043410)	3/274	0.4805952273987957	0.5402152193331337	0	0	1.16296e+16	0.8521331970619114	NRP1;DAB2IP;GPR37L1
cellular response to calcium ion (GO:0071277)	1969-01-01	0.4812176388433596	0.5402152193331337	0	0	1544352315394240	1.12959e+16	MEF2C
negative regulation of cellular catabolic process (GO:0031330)	1969-01-01	0.4812176388433596	0.5402152193331337	0	0	1544352315394240	1.12959e+16	DAB2IP
positive regulation of protein transport (GO:0051222)	1969-01-01	0.4812176388433596	0.5402152193331337	0	0	1544352315394240	1.12959e+16	ARF6
cellular response to light stimulus (GO:0071482)	1970-01-01	0.4861370932432568	0.5437177976866284	0	0	1.52189e+16	1.09769e+16	TP53
DNA-templated transcription, termination (GO:0006353)	1970-01-01	0.4861370932432568	0.5437177976866284	0	0	1.52189e+16	1.09769e+16	CPSF7
establishment of protein localization to membrane (GO:0090150)	1970-01-01	0.4861370932432568	0.5437177976866284	0	0	1.52189e+16	1.09769e+16	PIKFYVE
kidney development (GO:0001822)	1970-01-01	0.4861370932432568	0.5437177976866284	0	0	1.52189e+16	1.09769e+16	TFAP2A
neutrophil chemotaxis (GO:0030593)	1970-01-01	0.4861370932432568	0.5437177976866284	0	0	1.52189e+16	1.09769e+16	PIKFYVE
positive regulation of cell-substrate adhesion (GO:0010811)	1970-01-01	0.4861370932432568	0.5437177976866284	0	0	1.52189e+16	1.09769e+16	NRP1
rRNA processing (GO:0006364)	2/173	0.4880830849119126	0.5455577268466694	0	0	1.22838e+16	0.8810817503631845	RPL28;UBA52
regulation of G1/S transition of mitotic cell cycle (GO:2000045)	1971-01-01	0.4910101422937567	0.5462531445230778	0	0	1.50008e+16	1.06699e+16	JADE1
fatty acid biosynthetic process (GO:0006633)	1971-01-01	0.4910101422937567	0.5462531445230778	0	0	1.50008e+16	1.06699e+16	ABHD2
Fc-gamma receptor signaling pathway involved in phagocytosis (GO:0038096)	1971-01-01	0.4910101422937567	0.5462531445230778	0	0	1.50008e+16	1.06699e+16	PAK1
gland development (GO:0048732)	1971-01-01	0.4910101422937567	0.5462531445230778	0	0	1.50008e+16	1.06699e+16	CAV1
nucleic acid metabolic process (GO:0090304)	1971-01-01	0.4910101422937567	0.5462531445230778	0	0	1.50008e+16	1.06699e+16	RBFOX2
phosphatidylinositol-mediated signaling (GO:0048015)	1971-01-01	0.4910101422937567	0.5462531445230778	0	0	1.50008e+16	1.06699e+16	GAB2
positive regulation of cellular protein localization (GO:1903829)	1971-01-01	0.4910101422937567	0.5462531445230778	0	0	1.50008e+16	1.06699e+16	YAP1
neuron differentiation (GO:0030182)	2/174	0.4911156235921769	0.5462531445230778	0	0	1.22118e+16	0.868350673698162	MEF2C;SRF
cell junction organization (GO:0034330)	1972-01-01	0.4958372214681416	0.5491465378874408	0	0	1.47887e+16	1.03744e+16	SNCA
cytoskeleton-dependent cytokinesis (GO:0061640)	1972-01-01	0.4958372214681416	0.5491465378874408	0	0	1.47887e+16	1.03744e+16	EFHC1
extrinsic apoptotic signaling pathway (GO:0097191)	1972-01-01	0.4958372214681416	0.5491465378874408	0	0	1.47887e+16	1.03744e+16	DAB2IP
Fc-gamma receptor signaling pathway (GO:0038094)	1972-01-01	0.4958372214681416	0.5491465378874408	0	0	1.47887e+16	1.03744e+16	PAK1
response to ionizing radiation (GO:0010212)	1972-01-01	0.4958372214681416	0.5491465378874408	0	0	1.47887e+16	1.03744e+16	TP53
negative regulation of supramolecular fiber organization (GO:1902904)	1972-01-01	0.4958372214681416	0.5491465378874408	0	0	1.47887e+16	1.03744e+16	SNCA
positive regulation of protein secretion (GO:0050714)	1972-01-01	0.4958372214681416	0.5491465378874408	0	0	1.47887e+16	1.03744e+16	ARF6
glycerophospholipid biosynthetic process (GO:0046474)	2/177	0.500145568895374	0.5520813964025594	0	0	1200061115355230	0.8314696463156648	PIKFYVE;CDS2
regulation of actin filament-based process (GO:0032970)	1973-01-01	0.5006187620991769	0.5520813964025594	0	0	1.45826e+16	1.00898e+16	PAK1
chromatin assembly (GO:0031497)	1973-01-01	0.5006187620991769	0.5520813964025594	0	0	1.45826e+16	1.00898e+16	TP53
endoplasmic reticulum organization (GO:0007029)	1973-01-01	0.5006187620991769	0.5520813964025594	0	0	1.45826e+16	1.00898e+16	VCPIP1
granulocyte chemotaxis (GO:0071621)	1973-01-01	0.5006187620991769	0.5520813964025594	0	0	1.45826e+16	1.00898e+16	PIKFYVE
transcription-coupled nucleotide-excision repair (GO:0006283)	1973-01-01	0.5006187620991769	0.5520813964025594	0	0	1.45826e+16	1.00898e+16	UBA52
ubiquitin-dependent ERAD pathway (GO:0030433)	1973-01-01	0.5006187620991769	0.5520813964025594	0	0	1.45826e+16	1.00898e+16	NPLOC4
negative regulation of immune response (GO:0050777)	2/178	0.5031328034207659	0.5545165790892697	0	0	1.19318e+16	0.8195979284956892	ILRUN;RC3H1
proteolysis involved in cellular protein catabolic process (GO:0051603)	1974-01-01	0.5053551915734217	0.5552781589834022	0	0	1.43821e+16	0.9815696286816826	UBA52
Fc receptor mediated stimulatory signaling pathway (GO:0002431)	1974-01-01	0.5053551915734217	0.5552781589834022	0	0	1.43821e+16	0.9815696286816826	PAK1
mitotic nuclear division (GO:0140014)	1974-01-01	0.5053551915734217	0.5552781589834022	0	0	1.43821e+16	0.9815696286816826	CHMP7
negative regulation of protein binding (GO:0032091)	1974-01-01	0.5053551915734217	0.5552781589834022	0	0	1.43821e+16	0.9815696286816826	CAV1
NIK/NF-kappaB signaling (GO:0038061)	1974-01-01	0.5053551915734217	0.5552781589834022	0	0	1.43821e+16	0.9815696286816826	BTRC
fibroblast growth factor receptor signaling pathway (GO:0008543)	1975-01-01	0.510046933272438	0.5584028321394506	0	0	1.4187e+16	0.9551455731521499	RBFOX2
regulation of transcription from RNA polymerase II promoter in response to hypoxia (GO:0061418)	1975-01-01	0.510046933272438	0.5584028321394506	0	0	1.4187e+16	0.9551455731521499	UBA52
response to amino acid starvation (GO:1990928)	1975-01-01	0.510046933272438	0.5584028321394506	0	0	1.4187e+16	0.9551455731521499	LARP1
integrin-mediated signaling pathway (GO:0007229)	1975-01-01	0.510046933272438	0.5584028321394506	0	0	1.4187e+16	0.9551455731521499	NRP1
nucleic acid phosphodiester bond hydrolysis (GO:0090305)	1975-01-01	0.510046933272438	0.5584028321394506	0	0	1.4187e+16	0.9551455731521499	UBA52
positive regulation of lymphocyte proliferation (GO:0050671)	1975-01-01	0.510046933272438	0.5584028321394506	0	0	1.4187e+16	0.9551455731521499	MEF2C
proteolysis (GO:0006508)	3/287	0.5114182361410448	0.5595662414747822	0	0	1.10898e+16	0.7436490626698776	BMP1;XPNPEP3;ATG4B
actomyosin structure organization (GO:0031032)	1976-01-01	0.5146944064870527	0.5611190372585848	0	0	1.39972e+16	0.929666295456086	EPB41
cell morphogenesis involved in neuron differentiation (GO:0048667)	1976-01-01	0.5146944064870527	0.5611190372585848	0	0	1.39972e+16	0.929666295456086	MEF2C
regulation of epithelial to mesenchymal transition (GO:0010717)	1976-01-01	0.5146944064870527	0.5611190372585848	0	0	1.39972e+16	0.929666295456086	DAB2IP
establishment of protein localization to organelle (GO:0072594)	1976-01-01	0.5146944064870527	0.5611190372585848	0	0	1.39972e+16	0.929666295456086	IPO9
regulation of T cell proliferation (GO:0042129)	1976-01-01	0.5146944064870527	0.5611190372585848	0	0	1.39972e+16	0.929666295456086	DLG5
positive regulation of interleukin-6 production (GO:0032755)	1976-01-01	0.5146944064870527	0.5611190372585848	0	0	1.39972e+16	0.929666295456086	MAVS
purine ribonucleotide metabolic process (GO:0009150)	1977-01-01	0.5192980268305403	0.5627539286573637	0	0	1.38123e+16	0.9050880504159952	GTPBP1
cellular response to UV (GO:0034644)	1977-01-01	0.5192980268305403	0.5627539286573637	0	0	1.38123e+16	0.9050880504159952	TP53
cholesterol metabolic process (GO:0008203)	1977-01-01	0.5192980268305403	0.5627539286573637	0	0	1.38123e+16	0.9050880504159952	ABCA1
inorganic cation import across plasma membrane (GO:0098659)	1977-01-01	0.5192980268305403	0.5627539286573637	0	0	1.38123e+16	0.9050880504159952	ATP2B4
negative regulation of developmental process (GO:0051093)	1977-01-01	0.5192980268305403	0.5627539286573637	0	0	1.38123e+16	0.9050880504159952	RC3H1
neutrophil migration (GO:1990266)	1977-01-01	0.5192980268305403	0.5627539286573637	0	0	1.38123e+16	0.9050880504159952	PIKFYVE
positive regulation of endothelial cell proliferation (GO:0001938)	1977-01-01	0.5192980268305403	0.5627539286573637	0	0	1.38123e+16	0.9050880504159952	NRP1
positive regulation of protein modification by small protein conjugation or removal (GO:1903322)	1977-01-01	0.5192980268305403	0.5627539286573637	0	0	1.38123e+16	0.9050880504159952	CAV1
positive regulation of tumor necrosis factor production (GO:0032760)	1977-01-01	0.5192980268305403	0.5627539286573637	0	0	1.38123e+16	0.9050880504159952	MAVS
positive regulation of type I interferon production (GO:0032481)	1977-01-01	0.5192980268305403	0.5627539286573637	0	0	1.38123e+16	0.9050880504159952	MAVS
negative regulation of protein serine/threonine kinase activity (GO:0071901)	1978-01-01	0.5238582058577641	0.5673565873477457	0	0	1.36322e+16	0.8813696124873632	DAB2IP
regulation of ion transport (GO:0043269)	1979-01-01	0.5283753513164063	0.5705446765554764	0	0	1.34568e+16	0.8584721012735822	SNCA
regulation of neuron differentiation (GO:0045664)	1979-01-01	0.5283753513164063	0.5705446765554764	0	0	1.34568e+16	0.8584721012735822	MEF2C
negative regulation of NF-kappaB transcription factor activity (GO:0032088)	1979-01-01	0.5283753513164063	0.5705446765554764	0	0	1.34568e+16	0.8584721012735822	DAB2IP
positive regulation of proteasomal ubiquitin-dependent protein catabolic process (GO:0032436)	1979-01-01	0.5283753513164063	0.5705446765554764	0	0	1.34568e+16	0.8584721012735822	CAV1
positive regulation of ubiquitin-dependent protein catabolic process (GO:2000060)	1979-01-01	0.5283753513164063	0.5705446765554764	0	0	1.34568e+16	0.8584721012735822	SMURF1
regulation of fat cell differentiation (GO:0045598)	1980-01-01	0.532849867215782	0.5740087993239529	0	0	1.32858e+16	0.8363588215459095	YAP1
response to interferon-gamma (GO:0034341)	1980-01-01	0.532849867215782	0.5740087993239529	0	0	1.32858e+16	0.8363588215459095	SNCA
skin development (GO:0043588)	1980-01-01	0.532849867215782	0.5740087993239529	0	0	1.32858e+16	0.8363588215459095	JAG1
negative regulation of cellular component organization (GO:0051129)	1980-01-01	0.532849867215782	0.5740087993239529	0	0	1.32858e+16	0.8363588215459095	ULK1
regulation of GTPase activity (GO:0043087)	2/189	0.5352255145706716	0.5762255688341019	0	0	1.12237e+16	0.7015537612068022	TBC1D20;DAB2IP
DNA repair (GO:0006281)	3/298	0.5367379360073621	0.5767273798813783	0	0	1.06703e+16	0.6639551468212818	VCPIP1;TP53;UBA52
activation of cysteine-type endopeptidase activity involved in apoptotic process (GO:0006919)	1981-01-01	0.537282153678791	0.5767273798813783	0	0	1311901595744680	0.8149951164980914	SNCA
regulation of interleukin-8 production (GO:0032677)	1981-01-01	0.537282153678791	0.5767273798813783	0	0	1311901595744680	0.8149951164980914	MAVS
positive regulation of cellular amide metabolic process (GO:0034250)	1981-01-01	0.537282153678791	0.5767273798813783	0	0	1311901595744680	0.8149951164980914	YTHDF1
positive regulation of tumor necrosis factor superfamily cytokine production (GO:1903557)	1981-01-01	0.537282153678791	0.5767273798813783	0	0	1311901595744680	0.8149951164980914	MAVS
ribosome biogenesis (GO:0042254)	2/192	0.5437297982706236	0.5833030321092548	0	0	1.10448e+16	0.6729598208500237	RPL28;UBA52
regulation of interleukin-1 beta production (GO:0032651)	1983-01-01	0.5460216205299468	0.5850692659697362	0	0	1.27977e+16	0.7743871894330244	FOXP1
epidermis development (GO:0008544)	1983-01-01	0.5460216205299468	0.5850692659697362	0	0	1.27977e+16	0.7743871894330244	PLOD1
cellular response to tumor necrosis factor (GO:0071356)	2/194	0.549339322420398	0.5879292748218309	0	0	1092858734402850	0.654664953974446	DAB2IP;TP53
regulation of programmed cell death (GO:0043067)	2/194	0.549339322420398	0.5879292748218309	0	0	1092858734402850	0.654664953974446	NF2;TP53
anaphase-promoting complex-dependent catabolic process (GO:0031145)	1984-01-01	0.5503295826703843	0.5886416126143993	0	0	1.26429e+16	0.7550826750058026	UBA52
B cell activation (GO:0042113)	1985-01-01	0.5545968791911786	0.591809383151034	0	0	1.24918e+16	0.7364069274950137	MEF2C
G1/S transition of mitotic cell cycle (GO:0000082)	1985-01-01	0.5545968791911786	0.591809383151034	0	0	1.24918e+16	0.7364069274950137	BRD4
Wnt signaling pathway, planar cell polarity pathway (GO:0060071)	1985-01-01	0.5545968791911786	0.591809383151034	0	0	1.24918e+16	0.7364069274950137	SMURF1
negative regulation of defense response (GO:0031348)	1985-01-01	0.5545968791911786	0.591809383151034	0	0	1.24918e+16	0.7364069274950137	ILRUN
regulation of interferon-gamma production (GO:0032649)	1986-01-01	0.5588238918519959	0.5949193869217079	0	0	1.23442e+16	0.7183336427853815	PDE4D
negative regulation of cellular amide metabolic process (GO:0034249)	1986-01-01	0.5588238918519959	0.5949193869217079	0	0	1.23442e+16	0.7183336427853815	LARP1
negative regulation of phosphorylation (GO:0042326)	1986-01-01	0.5588238918519959	0.5949193869217079	0	0	1.23442e+16	0.7183336427853815	DAB2IP
positive regulation of proteasomal protein catabolic process (GO:1901800)	1986-01-01	0.5588238918519959	0.5949193869217079	0	0	1.23442e+16	0.7183336427853815	DAB2IP
protein targeting to membrane (GO:0006612)	1987-01-01	0.5630109989953528	0.5979724318562242	0	0	1220002474022760	0.700837881065439	PIKFYVE
calcium ion transmembrane transport (GO:0070588)	1987-01-01	0.5630109989953528	0.5979724318562242	0	0	1220002474022760	0.700837881065439	ATP2B4
ERAD pathway (GO:0036503)	1987-01-01	0.5630109989953528	0.5979724318562242	0	0	1220002474022760	0.700837881065439	NPLOC4
sodium ion transmembrane transport (GO:0035725)	1987-01-01	0.5630109989953528	0.5979724318562242	0	0	1220002474022760	0.700837881065439	ASIC1
regulation of macromolecule metabolic process (GO:0060255)	2/200	0.5658777669000009	0.600665334537296	0	0	105941770647653	0.603208270014294	FOXP1;KDM6A
regulation of establishment of planar polarity (GO:0090175)	1988-01-01	0.5671585753182062	0.6009693144663402	0	0	1.20592e+16	0.6838959826123543	SMURF1
sensory perception of mechanical stimulus (GO:0050954)	1988-01-01	0.5671585753182062	0.6009693144663402	0	0	1.20592e+16	0.6838959826123543	TFAP2A
metal ion transport (GO:0030001)	1988-01-01	0.5671585753182062	0.6009693144663402	0	0	1.20592e+16	0.6838959826123543	CAV1
ncRNA processing (GO:0034470)	2/201	0.5685916563194146	0.6021359070719033	0	0	1.05404e+16	0.595103490203929	RPL28;UBA52
regulation of cysteine-type endopeptidase activity involved in apoptotic process (GO:0043281)	1989-01-01	0.5712669920587159	0.6032073713467979	0	0	1.19215e+16	0.6674854887829307	SNCA
mitochondrial translational elongation (GO:0070125)	1989-01-01	0.5712669920587159	0.6032073713467979	0	0	1.19215e+16	0.6674854887829307	MRPL11
mitochondrial translational termination (GO:0070126)	1989-01-01	0.5712669920587159	0.6032073713467979	0	0	1.19215e+16	0.6674854887829307	MRPL11
positive regulation of inflammatory response (GO:0050729)	1989-01-01	0.5712669920587159	0.6032073713467979	0	0	1.19215e+16	0.6674854887829307	SNCA
protein import (GO:0017038)	1989-01-01	0.5712669920587159	0.6032073713467979	0	0	1.19215e+16	0.6674854887829307	IPO9
cilium assembly (GO:0060271)	3/314	0.5722084152517259	0.6038497420555176	0	0	1.01131e+16	0.5645635222975114	EHD2;AHI1;CCP110
axon guidance (GO:0007411)	2/203	0.5739828484098265	0.6053699267987291	0	0	1.04345e+16	0.5792749903227503	NRP1;GAB2
sodium ion transport (GO:0006814)	1990-01-01	0.5753366170598933	0.6064449341451084	0	0	1.1787e+16	0.6515850689252642	ASIC1
regulation of actin cytoskeleton organization (GO:0032956)	1991-01-01	0.5793678146194836	0.6096307881051212	0	0	1.16554e+16	0.6361744528980651	PAK1
sensory perception of sound (GO:0007605)	1991-01-01	0.5793678146194836	0.6096307881051212	0	0	1.16554e+16	0.6361744528980651	TFAP2A
toll-like receptor signaling pathway (GO:0002224)	1991-01-01	0.5793678146194836	0.6096307881051212	0	0	1.16554e+16	0.6361744528980651	UBA52
cellular response to fibroblast growth factor stimulus (GO:0044344)	1992-01-01	0.583360945693056	0.6127655820055101	0	0	1.15268e+16	0.6212343676056309	RBFOX2
negative regulation of mitotic cell cycle phase transition (GO:1901991)	1992-01-01	0.583360945693056	0.6127655820055101	0	0	1.15268e+16	0.6212343676056309	JADE1
positive regulation of transmembrane receptor protein serine/threonine kinase signaling pathway (GO:0090100)	1992-01-01	0.583360945693056	0.6127655820055101	0	0	1.15268e+16	0.6212343676056309	RBPMS
negative regulation of cell death (GO:0060548)	1994-01-01	0.5912344352319674	0.620676335307213	0	0	1.12777e+16	0.5926933346363952	SNCA
cellular transition metal ion homeostasis (GO:0046916)	1996-01-01	0.5989599063424442	0.6280591730473403	0	0	1103919372900330	0.5658255953630718	SLC39A13
regulation of vesicle-mediated transport (GO:0060627)	1996-01-01	0.5989599063424442	0.6280591730473403	0	0	1103919372900330	0.5658255953630718	NRP1
protein maturation (GO:0051604)	1997-01-01	0.6027680021033904	0.6309574987375559	0	0	1092364804964530	0.5529800747843862	XPNPEP3
glycosaminoglycan biosynthetic process (GO:0006024)	1997-01-01	0.6027680021033904	0.6309574987375559	0	0	1092364804964530	0.5529800747843862	FMOD
positive regulation of cold-induced thermogenesis (GO:0120162)	1997-01-01	0.6027680021033904	0.6309574987375559	0	0	1092364804964530	0.5529800747843862	CAV1
RNA splicing (GO:0008380)	1998-01-01	0.6065401271846599	0.6345396714286142	0	0	1.08105e+16	0.5405073635769386	FUS
response to UV (GO:0009411)	1999-01-01	0.6102766196965284	0.6377893571724524	0	0	1.06996e+16	0.5283937292260591	TP53
regulation of cell growth (GO:0001558)	2/217	0.6103499915577524	0.6377893571724524	0	0	0.9748041288396966	0.4812829554117547	JADE1;TP53
cellular response to lipid (GO:0071396)	2/219	0.6153491543167056	0.6426428668065595	0	0	0.9657211858350379	0.46892083413720714	MEF2C;DAB2IP
positive regulation of cytokine production (GO:0001819)	3/335	0.6161454364929518	0.6431040163279917	0	0	0.946317528177225	0.45827531395976057	MAVS;PDE4D;FOXP1
epithelial cell differentiation (GO:0030855)	1/101	0.6176440429444264	0.6442972668919708	0	0	1.04846e+16	0.5051918498335729	JAG1
protein O-linked glycosylation (GO:0006493)	1/102	0.6212756340475746	0.6465974308428546	0	0	1.03802e+16	0.4940791278583512	PLOD1
cell junction assembly (GO:0034329)	1/102	0.6212756340475746	0.6465974308428546	0	0	1.03802e+16	0.4940791278583512	TLN2
regulation of proteasomal ubiquitin-dependent protein catabolic process (GO:0032434)	1/102	0.6212756340475746	0.6465974308428546	0	0	1.03802e+16	0.4940791278583512	RYBP
mitotic sister chromatid segregation (GO:0000070)	1/102	0.6212756340475746	0.6465974308428546	0	0	1.03802e+16	0.4940791278583512	CHMP7
mitochondrial translation (GO:0032543)	1/105	0.6319658223338088	0.6573459758411907	0	0	1.00793e+16	0.4625580885820212	MRPL11
protein processing (GO:0016485)	1/106	0.6354620883439773	0.6590919714917797	0	0	0.9982776089159068	0.45262190953348735	XPNPEP3
cellular response to peptide hormone stimulus (GO:0071375)	1/106	0.6354620883439773	0.6590919714917797	0	0	0.9982776089159068	0.45262190953348735	CAV1
regulation of phosphatidylinositol 3-kinase signaling (GO:0014066)	1/106	0.6354620883439773	0.6590919714917797	0	0	0.9982776089159068	0.45262190953348735	DAB2IP
small GTPase mediated signal transduction (GO:0007264)	1/106	0.6354620883439773	0.6590919714917797	0	0	0.9982776089159068	0.45262190953348735	TP53
peptidyl-lysine modification (GO:0018205)	1/106	0.6354620883439773	0.6590919714917797	0	0	0.9982776089159068	0.45262190953348735	PLOD1
positive regulation of multicellular organismal process (GO:0051240)	3/345	0.6359770467014159	0.6592489340592721	0	0	0.9181758158837955	0.41555976926604343	ABCA1;BMP1;CAV1
DNA replication (GO:0006260)	1/108	0.6423558106729161	0.6654806198571411	0	0	0.9795187910121297	0.43354765914414994	CLSPN
apoptotic process (GO:0006915)	2/231	0.6443185279611976	0.6671327762385215	0	0	0.9145552623590126	0.40200380107010625	JADE1;STK4
regulation of protein ubiquitination (GO:0031396)	1/109	0.6457538853778853	0.6682373254509737	0	0	0.9703999211977935	0.4243916255425338	CAV1
regulation of interleukin-6 production (GO:0032675)	1/110	0.6491198430647597	0.6705722367386948	0	0	0.9614483700956471	0.4154783000809594	MAVS
regulation of protein kinase activity (GO:0045859)	1/110	0.6491198430647597	0.6705722367386948	0	0	0.9614483700956471	0.4154783000809594	SNCA
response to tumor necrosis factor (GO:0034612)	1/110	0.6491198430647597	0.6705722367386948	0	0	0.9614483700956471	0.4154783000809594	DAB2IP
regulation of Wnt signaling pathway (GO:0030111)	1/111	0.6524539857620987	0.6736327313136018	0	0	0.9526595744680851	0.40679960636094875	BTRC
regulation of cytoskeleton organization (GO:0051493)	1/112	0.655756612516465	0.6766572216803364	0	0	0.9440291355184972	0.3983477982956184	PAK1
sulfur compound biosynthetic process (GO:0044272)	1/113	0.6590280197481405	0.6792596928956104	0	0	0.935552811550152	0.3901154435165907	FMOD
positive regulation of metabolic process (GO:0009893)	1/113	0.6590280197481405	0.6792596928956104	0	0	0.935552811550152	0.3901154435165907	CAV1
regulation of ERK1 and ERK2 cascade (GO:0070372)	2/238	0.6604116145774535	0.6802990097891608	0	0	0.8871113930934469	0.36805540227690353	NRP1;DAB2IP
histone modification (GO:0016570)	1/114	0.6622685009193002	0.6818244134961337	0	0	0.9272265110148747	0.3820954086982489	MIER3
tumor necrosis factor-mediated signaling pathway (GO:0033209)	1/116	0.6686578459645697	0.6880117336741004	0	0	0.9110083256244218	0.36666517324286174	TP53
neutrophil degranulation (GO:0043312)	4/481	0.6696517920208797	0.6886436182268036	0	0	0.8763782650575104	0.35142541893491996	GPI;SYNGR1;ATP8A1;METTL7A
adenylate cyclase-activating G protein-coupled receptor signaling pathway (GO:0007189)	1/118	0.6749269414822505	0.6932818951316261	0	0	0.8953446081105656	0.352005474747918	ABCA1
negative regulation of response to external stimulus (GO:0032102)	1/118	0.6749269414822505	0.6932818951316261	0	0	0.8953446081105656	0.352005474747918	ILRUN
neutrophil activation involved in immune response (GO:0002283)	4/485	0.6759674558638443	0.6939575297175253	0	0	0.8689104905321121	0.34027433811079727	GPI;SYNGR1;ATP8A1;METTL7A
positive regulation of cysteine-type endopeptidase activity involved in apoptotic process (GO:0043280)	1/119	0.6780171009159583	0.6956678007700241	0	0	0.8877118644067796	0.3449495341410912	SNCA
neutrophil mediated immunity (GO:0002446)	4/488	0.6806495349829726	0.6979737595724713	0	0	0.8633906633906634	0.3321530693127724	GPI;SYNGR1;ATP8A1;METTL7A
cytoskeleton organization (GO:0007010)	1/120	0.6810780389255715	0.6980183632402832	0	0	0.8802074021097801	0.33806863728580194	DPYSL2
epithelium development (GO:0060429)	1/122	0.6871133476201171	0.7038059317713403	0	0	0.8655705996131529	0.32481057054596657	AHI1
cellular response to organic substance (GO:0071310)	1/123	0.6900882603684416	0.7064539898633454	0	0	0.8584321590512731	0.31842319905556643	NDOR1
defense response to symbiont (GO:0140546)	1/124	0.693035035804481	0.708270868045955	0	0	0.8514097906936516	0.3121904503146862	MAVS
fatty acid metabolic process (GO:0006631)	1/124	0.693035035804481	0.708270868045955	0	0	0.8514097906936516	0.3121904503146862	NUDT19
non-canonical Wnt signaling pathway (GO:0035567)	1/124	0.693035035804481	0.708270868045955	0	0	0.8514097906936516	0.3121904503146862	SMURF1
protein targeting (GO:0006605)	1/125	0.6959539387839963	0.7096538194687205	0	0	0.8445006863417982	0.30610768450933806	PIKFYVE
regulation of phosphorylation (GO:0042325)	1/125	0.6959539387839963	0.7096538194687205	0	0	0.8445006863417982	0.30610768450933806	NRP1
regulation of protein secretion (GO:0050708)	1/125	0.6959539387839963	0.7096538194687205	0	0	0.8445006863417982	0.30610768450933806	ARF6
platelet degranulation (GO:0002576)	1/125	0.6959539387839963	0.7096538194687205	0	0	0.8445006863417982	0.30610768450933806	BRPF3
synapse organization (GO:0050808)	1/126	0.698845231422873	0.7118013508818365	0	0	0.8377021276595744	0.30017043210346894	SNCA
phosphatidylinositol biosynthetic process (GO:0006661)	1/126	0.698845231422873	0.7118013508818365	0	0	0.8377021276595744	0.30017043210346894	PIKFYVE
cytokine-mediated signaling pathway (GO:0019221)	5/621	0.702299167584322	0.7149176815442874	0	0	0.8467585403726708	0.29924091270366265	YAP1;GAB2;BTRC;TP53;UBA52
plasma membrane bounded cell projection organization (GO:0120036)	1/128	0.7045460225809678	0.7168024348705356	0	0	0.8244262020438935	0.28871539415571434	ULK1
DNA-dependent DNA replication (GO:0006261)	1/129	0.7073560334170956	0.7192577053197949	0	0	0.8179438164893617	0.28318945410282576	UBA52
regulation of primary metabolic process (GO:0080090)	1/130	0.7101394586064358	0.7212789010943799	0	0	0.8115619330364506	0.2777927053690378	SC5D
protein glycosylation (GO:0006486)	1/130	0.7101394586064358	0.7212789010943799	0	0	0.8115619330364506	0.2777927053690378	PLOD1
regulation of cell adhesion (GO:0030155)	1/133	0.7183327108105824	0.7287841100725158	0	0	0.7929964539007093	0.2623410152356916	PODXL
defense response to virus (GO:0051607)	1/133	0.7183327108105824	0.7287841100725158	0	0	0.7929964539007093	0.2623410152356916	MAVS
regulation of cellular component organization (GO:0051128)	1/139	0.7340344527779231	0.7438817567838875	0	0	0.7582870798643232	0.23446184421122407	DAB2IP
positive regulation of response to external stimulus (GO:0032103)	1/139	0.7340344527779231	0.7438817567838875	0	0	0.7582870798643232	0.23446184421122407	SNCA
enzyme linked receptor protein signaling pathway (GO:0007167)	1/140	0.7365654035129455	0.7456131080787104	0	0	0.7527935098729527	0.23017206879083202	AHI1
transcription initiation from RNA polymerase II promoter (GO:0006367)	1/140	0.7365654035129455	0.7456131080787104	0	0	0.7527935098729527	0.23017206879083202	YAP1
protein-DNA complex assembly (GO:0065004)	1/143	0.7440154038560083	0.7527343343699459	0	0	0.7367770452502248	0.21786021288927193	UBA52
positive regulation of cytosolic calcium ion concentration (GO:0007204)	1/147	0.7536237023290797	0.7620299901408931	0	0	0.7164456426697756	0.20265532194409147	CAV1
positive regulation of transferase activity (GO:0051347)	1/148	0.7559691835213245	0.7639755461115726	0	0	0.7115356781010277	0.19905542609615778	ARRDC3
positive regulation of hydrolase activity (GO:0051345)	1/149	0.7582924527504591	0.765896499630408	0	0	0.7066920644048303	0.1955319038356254	TBC1D20
actin filament organization (GO:0007015)	1/152	0.7651310714551991	0.7723734034233163	0	0	0.6925461462589827	0.1854002300113539	MARCKSL1
cellular response to starvation (GO:0009267)	1/158	0.7782362249014093	0.785053401016969	0	0	0.6658761349776392	0.16695190708236618	TP53
extracellular matrix organization (GO:0030198)	2/300	0.7785581991332102	0.785053401016969	0	0	0.7003194200193805	0.17529802723901555	BMP1;PLOD1
positive regulation of protein kinase B signaling (GO:0051897)	1/161	0.7845133896952293	0.7906185522609509	0	0	0.6532912234042553	0.15854831784825588	GAB2
DNA-templated transcription, initiation (GO:0006352)	1/168	0.7984812189323998	0.8042480277358004	0	0	0.6256848006115429	0.1408065051781769	YAP1
cell-cell adhesion via plasma-membrane adhesion molecules (GO:0098742)	1/170	0.8023039515045016	0.8076496746683295	0	0	0.6182172982500315	0.1361733339235091	NECTIN1
positive regulation of ERK1 and ERK2 cascade (GO:0070374)	1/172	0.8060545439893193	0.8109749657339822	0	0	0.6109244743063332	0.1317176786910959	NRP1
cation transport (GO:0006812)	1/174	0.8097343506646284	0.8142253897698122	0	0	0.6038002705694256	0.1274314718326262	ASIC1
mitochondrion organization (GO:0007005)	1/175	0.8115481255392498	0.8155968689593458	0	0	0.600299584250428	0.12534951028124816	MTFR1L
defense response to bacterium (GO:0042742)	1/176	0.8133447005466679	0.8169495524050464	0	0	0.596838905775076	0.12330708109617193	MAVS
regulation of mitotic cell cycle (GO:0007346)	1/178	0.8168868977862024	0.8200531260721954	0	0	0.5900348599591297	0.11933728211553991	BTRC
regulation of signal transduction (GO:0009966)	1/198	0.8488305423914037	0.8516490167989013	0	0	0.5295928285992008	0.08679799228610309	GRK6
regulation of protein kinase B signaling (GO:0051896)	1/207	0.8613334714821027	0.8637154777638563	0	0	0.5062228878330923	0.07556568368970874	GAB2
positive regulation of GTPase activity (GO:0043547)	1/214	0.870342074301622	0.8722665454443564	0	0	0.4894116471880931	0.06796408438157148	TBC1D20
regulation of autophagy (GO:0010506)	1/231	0.8898693155737226	0.8913442370912481	0	0	0.45284458834412583	0.052838207017468934	ULK1
anterograde trans-synaptic signaling (GO:0098916)	1/244	0.9028021641434555	0.9037991847554306	0	0	0.42833377112336923	0.04379791490177453	SNCA
DNA metabolic process (GO:0006259)	1/277	0.9292412497319087	0.9297540760286703	0	0	0.3764839654640765	0.027628985979886476	UBA52
chemical synaptic transmission (GO:0007268)	1/306	0.9464911352820513	0.9464911352820513	0	0	0.3401813742588071	0.018707823652719714	SNCA

## Sheet: GO underexpressed miR targets
Term	Overlap	P-value	Adjusted P-value	Old P-value	Old Adjusted P-value	Odds Ratio	Combined Score	Genes
positive regulation of transcription, DNA-templated (GO:0045893)	70/1183	113160	3.1911e+07	0	0	2708673942821790	6827160285253850	ZNF451;CSRNP3;THRB;ONECUT2;CITED2;MED19;NR3C1;ELK4;YY1;RPS6KA3;ZNF609;SPIN1;SOST;TEAD1;YAF2;NCOA2;MEF2C;NCOA6;ATRX;WNT5A;DYRK1A;RFX3;PAX6;SIRT1;TGFBR1;TBL1XR1;KAT6A;TRAF6;MTF2;WAC;NCOA7;TLR4;RHOQ;HDAC4;NFAT5;KMT2A;PLAG1;UHRF1;GLIS3;CREBL2;ZNF24;PRDM11;FOXO3;MLLT3;PRDM10;FOXO1;NPAS3;ZNF507;SERTAD2;ERBB4;PPARGC1A;WWTR1;TCF7L2;ZFHX3;JAG1;POU2F1;FZD5;DMRT1;BICRAL;NFATC3;FOXJ2;LIF;HMGA2;ST18;HIPK2;KLF…
regulation of transcription, DNA-templated (GO:0006355)	106/2244	37839	400406	0	0	2.20189e+16	5284032083529750	WWC2;IKZF2;NR3C1;BACH1;BACH2;IKZF4;ELK4;YY1;RPS6KA3;ZNF609;GPBP1;ZNF326;SOX6;ZNF320;MEF2C;PRKCB;WNT5A;DYRK1A;RFX3;EBF2;ZBTB34;TBL1XR1;KAT6A;HDGFL3;KMT2A;GLIS3;CREBL2;ZNF24;PRDM11;FOXO3;FOXO1;NPAS3;SBNO1;ZNF704;ZKSCAN2;CAMTA1;PPARGC1A;WWTR1;ZFHX3;EGR3;POU2F1;CBX5;BICRAL;NFATC3;HMGA2;PHC3;ZFHX4;ST18;MAFG;ZNF655;BRWD1;ZNF652;SETD5;CSRNP3;ZNF250;ONECUT2;CITED2;TFCP2L1;MECP2;SCML1;TRPS1;ZNF280C;SPIN1;…
positive regulation of transcription by RNA polymerase II (GO:0045944)	58/908	42596.4	400406	0	0	2.8993e+16	692331283175589	ZNF451;CSRNP3;THRB;ONECUT2;CITED2;MED19;NR3C1;CDC73;ELK4;YY1;RPS6KA3;ZNF609;TEAD1;NCOA2;MEF2C;NCOA6;ATRX;WNT5A;RFX3;PAX6;SIRT1;TBL1XR1;KAT6A;TRAF6;MTF2;NCOA7;TLR4;RHOQ;HDAC4;NFAT5;KMT2A;PLAG1;UHRF1;GLIS3;ZNF24;FOXO3;PRDM10;FOXO1;ZNF507;PPARGC1A;WWTR1;TCF7L2;ZFHX3;JAG1;POU2F1;FZD5;DMRT1;NFATC3;FOXJ2;LIF;HMGA2;ST18;HIPK2;APLN;KLF7;REST;KLF5;NFIB
regulation of transcription by RNA polymerase II (GO:0006357)	104/2206	68587.4	4.83541e+07	0	0	2190696852385820	512686868711854	ZNF451;WWC2;IKZF2;NR3C1;BACH1;BACH2;IKZF4;ELK4;YY1;RPS6KA3;ZNF609;CCND1;SOX6;ZNF320;MEF2C;PRKCB;WNT5A;RFX3;EBF2;ZBTB34;TBL1XR1;KAT6A;HDGFL3;KMT2A;GLIS3;ZNF24;FOXO3;PRDM10;FOXO1;NPAS3;MIER3;ZNF704;MIER1;ZKSCAN2;CAMTA1;PPARGC1A;SKIL;WWTR1;ZFHX3;JAG1;EGR3;POU2F1;CBX5;FZD5;NFATC3;LIF;HMGA2;ZFHX4;ST18;MAFG;ZNF655;CPEB3;BRWD1;ZNF652;CSRNP3;THRB;ZNF250;ONECUT2;CITED2;PTEN;MED19;TFCP2L1;CDC73;MECP2;TRPS1…
negative regulation of transcription by RNA polymerase II (GO:0000122)	45/684	3.06115e+06	1.72649e+10	0	0	2.93905e+16	5761853827318440	HDAC4;ZNF451;THRB;UHRF1;SATB1;CITED2;WWC2;GLIS3;FOXO3;NR3C1;BACH1;CDC73;ELK4;MECP2;YY1;CUX1;CCND1;MIER3;TBX22;TRPS1;MIER1;DNMT3B;SKIL;TCF7L2;KLF12;MEF2C;ZFHX3;CBX5;NCOA5;DMRT1;ATRX;NFATC3;HMGA2;PAX6;PEX2;SIRT1;GATAD2B;KLF7;REST;NFIB;TBL1XR1;TRAF6;MTF2;LCOR;CPEB3
negative regulation of transcription, DNA-templated (GO:0045892)	54/948	1.20738e+08	5.67471e+09	0	0	2.53732e+16	4626102059717310	THRB;CITED2;WWC2;NR3C1;BACH1;CDC73;IKZF4;ELK4;MECP2;YY1;SCML1;CCND1;TRPS1;DNMT3B;YAF2;USP47;KLF12;MEF2C;NCOA5;WNT5A;RFX3;PAX6;PEX2;SIRT1;TBL1XR1;KAT6A;TRAF6;MTF2;LCOR;VGLL4;HDAC4;UHRF1;SATB1;GLIS3;ZNF24;PRDM11;FOXO3;FOXO1;CUX1;MIER3;TBX22;MIER1;SKIL;TCF7L2;ZFHX3;POU2F1;CBX5;DMRT1;HMGA2;PHC3;GATAD2B;KLF7;REST;CPEB3
regulation of gene expression (GO:0010468)	58/1079	2.62433e+08	1.05723e+11	0	0	2391589825509400	4174724094432140	ZNF451;CELF1;CITED2;WWC2;AFF3;NR3C1;BACH1;AFF4;AFF1;MECP2;YY1;GPBP1;ZNF280C;SPIN1;DNMT3B;ZNF326;SOX6;YAF2;NCOA2;MEF2C;MBNL2;ATRX;WNT5A;RFX3;PAX6;SIRT1;TGFBR1;MTF2;TLR4;RBMS3;HDAC4;PRKAA1;PLAG1;CREBL2;TOB2;PRDM11;PRDM10;SBNO1;MAPK9;NWD1;HNRNPDL;ZNF507;TBX22;NSD2;APBB2;MBNL3;PPARGC1A;SRSF10;NTRK2;WWTR1;NDFIP2;ZFHX3;NTRK3;HMGA2;APLN;REST;CDK6;GRSF1
positive regulation of nucleic acid-templated transcription (GO:1903508)	32/511	1.82525e+10	6.43401e+11	0	0	2.73315e+16	3.61153e+16	HDAC4;KMT2A;CITED2;CREBL2;PRDM11;FOXO3;MLLT3;FOXO1;NPAS3;ERBB4;SPIN1;SOST;PPARGC1A;TEAD1;YAF2;MEF2C;ZFHX3;BICRAL;NCOA6;WNT5A;DYRK1A;RFX3;HMGA2;PAX6;TGFBR1;HIPK2;REST;NFIB;TBL1XR1;KAT6A;WAC;NAA15
glucose homeostasis (GO:0042593)	1986-11-01	9.1035e+09	0.0028524299791371807	0	0	5863045267489710	6805149640432110	TCF7L2;KLF7;PRKAA1;IRS1;HECTD4;PAX6;SIRT1;ADIPOR2;PPARGC1A;FOXO1;IGF1R
regulation of pri-miRNA transcription by RNA polymerase II (GO:1902893)	1945-08-01	1.3198e+11	0.0037218377689220037	0	0	8607085613220580	9670443512167140	REST;KLF5;NFIB;NFATC3;FOXO3;NR3C1;TEAD1;APLN
regulation of nucleic acid-templated transcription (GO:1903506)	26/430	3.09392e+11	0.007931684876947275	0	0	2609646633453150	2709723107967400	PLAG1;WWC2;CREBL2;NR3C1;BACH1;SBNO1;TBX22;GPBP1;ZNF280C;NSD2;SPIN1;APBB2;SOX6;PPARGC1A;SRSF10;YAF2;WWTR1;NCOA2;MEF2C;ZFHX3;ATRX;RFX3;HMGA2;TGFBR1;REST;MTF2
regulation of cellular macromolecule biosynthetic process (GO:2000112)	27/468	4.91735e+10	0.011555783732954808	0	0	2.48311e+16	2.46328e+16	PLAG1;WWC2;CREBL2;FOXO3;NR3C1;BACH1;SBNO1;TBX22;GPBP1;ZNF280C;NSD2;SPIN1;APBB2;SOX6;PPARGC1A;SRSF10;YAF2;WWTR1;NCOA2;MEF2C;ZFHX3;ATRX;RFX3;HMGA2;TGFBR1;REST;MTF2
carbohydrate homeostasis (GO:0033500)	1970-09-01	5.69145e+10	0.012346066416592602	0	0	5878056973931730	5745189716132060	TCF7L2;KLF7;PRKAA1;IRS1;HECTD4;PAX6;TENT4B;ADIPOR2;IGF1R
negative regulation of nervous system development (GO:0051961)	2019-05-01	8.09224e+10	0.015653602614173194	0	0	1.41471e+16	1.33294e+16	ROBO2;REST;PAX6;HOOK3;ELAPOR2
cellular glucose homeostasis (GO:0001678)	1943-07-01	8.32638e+09	0.015653602614173194	0	0	7725	7256475777674100	PRKAA1;PDK3;CYP7A1;PPARGC1A;SIRT1;FOXO1;IGF1R
regulation of cell differentiation (GO:0045595)	13/156	1.45209e+11	0.0247446802650848	0	0	3.63636e+16	3213576274208120	ZFHX3;NLGN1;PRKCB;LIF;TGFBR1;PURB;RPS6KA3;MOSMO;REST;CDK6;TRPS1;PHLDB2;CLASP2
histone deacetylation (GO:0016575)	1947-07-01	1.4917e+11	0.0247446802650848	0	0	6951071428571420	6.12419e+16	HDAC4;ELK4;REST;MIER3;TBL1XR1;MIER1;SIRT1
cell cycle G1/S phase transition (GO:0044843)	1963-08-01	1.60398e+11	0.02512907067125148	0	0	5784867075664620	5054730259930580	CDK6;CCND1;RPS6KB1;CUL3;BCAT1;CACUL1;GSPT1;CUL4B
regulation of microtubule-based process (GO:0032886)	1936-06-01	2.36155e+11	0.03421790829191536	0	0	7931975560081460	66240116000348	MACF1;PRKAA1;TAOK1;EFNA5;PHLDB2;CLASP2
regulation of neuron projection development (GO:0010975)	13/165	2.53284e+11	0.03421790829191536	0	0	3419462266202690	2.83166e+16	MINAR1;NTRK2;DCC;NTRK3;WNT5A;PTEN;RAP1A;ABI2;FUT9;CHN1;DISC1;PAK3;NDEL1
G1/S transition of mitotic cell cycle (GO:0000082)	1985-09-01	2.59472e+09	0.03421790829191536	0	0	471427415875755	3892510605653590	CDK6;CCND1;RPS6KB1;CUL3;BCAT1;BACH1;CACUL1;GSPT1;CUL4B
histone monoubiquitination (GO:0010390)	2024-05-01	2.66948e+12	0.03421790829191536	0	0	1042148053059470	8575269241959900	RNF168;UHRF1;WAC;CDC73;CUL4B
regulation of GTPase activity (GO:0043087)	14/189	2.81608e+11	0.034527606501292336	0	0	3.20133e+16	2.61708e+16	NTRK2;RIC1;RASGRF1;SNX13;EFNA5;FGD4;SNX18;RAP1A;TBC1D30;CHN1;RSU1;RAPGEF6;TBC1D15;NDEL1
synapse organization (GO:0050808)	11/126	3.10637e+11	0.03649986496683473	0	0	3.81585e+16	3082020256160880	CDC42;GPM6A;NLGN1;REST;CACNB4;FZD5;SLITRK2;PTEN;APBB2;PAK3;GPC6
RNA polyadenylation (GO:0043631)	2026-05-01	3.96554e+11	0.043010865515693074	0	0	9427990708478510	7384660523634040	PAPOLG;PAPOLA;GRSF1;TENT4B;CDC73
mRNA polyadenylation (GO:0006378)	2026-05-01	3.96554e+11	0.043010865515693074	0	0	9427990708478510	7384660523634040	PAPOLG;PAPOLA;GRSF1;TENT4B;CDC73
positive regulation of fibroblast apoptotic process (GO:2000271)	2023-07-03	4.95503e+11	0.05175252523325406	0	0	2.96037e+16	2.25283e+16	BCL2L11;STK17B;PRDM11
cellular response to corticosteroid stimulus (GO:0071384)	2016-04-01	5.40614e+10	0.0544475063923756	0	0	1.31785e+16	9913928966908000	REST;BCL2L11;NR3C1;ZFP36L2
fat cell differentiation (GO:0045444)	1958-07-01	5.63911e+11	0.05463490843605918	0	0	5.44874e+16	4075992007992250	OSBPL8;TCF7L2;ERAP1;HMGA2;SIRT1;PPARGC1A;FOXO1
regulation of RNA splicing (GO:0043484)	1976-08-01	5.89594e+11	0.05463490843605918	0	0	4675808973896300	3476967059044460	MBNL2;CELF1;DYRK1A;ZNF326;MBNL3;GRSF1;SRSF10;QKI
positive regulation of signal transduction (GO:0009967)	16/252	6.00597e+11	0.05463490843605918	0	0	2.71567e+16	2014371934186140	MACF1;NLGN1;JAG1;PRKCB;CITED2;IRS1;NTRK3;PTEN;SIRT1;UCHL5;CDC73;TGFBR1;SPIN1;GRB10;DISC1;IL6ST
negative regulation of nucleic acid-templated transcription (GO:1903507)	24/464	6.28808e+11	0.05541368455101125	0	0	219830866807611	1620523895316620	HDAC4;USP47;TCF7L2;CBX5;POU2F1;CITED2;WNT5A;RFX3;HMGA2;PRDM11;ZNF24;NR3C1;PHC3;SIRT1;FOXO1;IKZF4;MECP2;REST;SCML1;TBX22;KAT6A;TRAF6;YAF2;VGLL4
excitatory synapse assembly (GO:1904861)	2023-08-03	7.7819e+11	0.06378398470020584	0	0	2368178137651820	1.69527e+16	NLGN1;WNT5A;PTEN
regulation of wound healing, spreading of epidermal cells (GO:1903689)	2023-08-03	7.7819e+11	0.06378398470020584	0	0	2368178137651820	1.69527e+16	PTEN;PHLDB2;CLASP2
mRNA splice site selection (GO:0006376)	1930-05-01	7.91645e+11	0.06378398470020584	0	0	7917886178861780	5.65448e+16	CELF1;CELF2;SRSF1;CELF4;SRSF10
cellular response to glucocorticoid stimulus (GO:0071385)	2018-04-01	8.73804e+11	0.06844797509576317	0	0	1.12947e+16	7954465038563300	REST;BCL2L11;NR3C1;ZFP36L2
regulation of synapse assembly (GO:0051963)	1947-06-01	0.0010339717235453643	0.07189850309959392	0	0	5800606030500220	3987538359410510	ROBO2;SETD5;NLGN1;MEF2C;SLITRK2;GPC6
positive regulation of plasma membrane bounded cell projection assembly (GO:0120034)	1983-08-01	0.00106063128937462	0.07189850309959392	0	0	4237873210633940	2.90247e+16	CDC42;GPM6A;NLGN1;ABI2;CDC42EP3;TAPT1;RHOQ;NDEL1
response to fatty acid (GO:0070542)	2019-04-01	0.0010852401162882701	0.07189850309959392	0	0	1.05412e+16	7195358581153910	IRS1;PDK3;FOXO3;FOXO1
histone H4-K16 acetylation (GO:0043984)	2019-04-01	0.0010852401162882701	0.07189850309959392	0	0	1.05412e+16	7195358581153910	KMT2A;MSL2;JADE3;JADE2
NLS-bearing protein import into nucleus (GO:0006607)	2019-04-01	0.0010852401162882701	0.07189850309959392	0	0	1.05412e+16	7195358581153910	KPNA6;KPNA4;IPO5;KPNA1
regulation of insulin secretion (GO:0050796)	9/104	0.0011443716398317867	0.07189850309959392	0	0	3.76773e+16	2.55185e+16	SNAP25;TCF7L2;REST;RAP1A;IRS1;STXBP4;ENSA;RFX3;EFNA5
regulation of epidermis development (GO:0045682)	2023-09-03	0.0011457938838385715	0.07189850309959392	0	0	1.97338e+16	1.33631e+16	KLF7;MAFG;ELAPOR2
regulation of fibroblast apoptotic process (GO:2000269)	2023-09-03	0.0011457938838385715	0.07189850309959392	0	0	1.97338e+16	1.33631e+16	BCL2L11;STK17B;PRDM11
regulation of cytokinesis (GO:0032465)	1984-08-01	0.0011473165388233072	0.07189850309959392	0	0	4181896458938750	2831281699465400	SH3GLB1;CDC42;UVRAG;AHCTF1;ZFYVE26;CUL3;PKN2;RAB11A
negative regulation of gene expression (GO:0010629)	18/322	0.0012380462920555649	0.07589762051297158	0	0	2.37324e+16	1.5887e+16	MEF2C;NDFIP2;PRKAA1;CITED2;CELF1;ATP2B1;SIRT1;ZFP36L2;APLN;MECP2;YY1;REST;RBBP4;CAPRIN1;MTF2;DNMT3B;CPEB3;RBMS3
cellular response to DNA damage stimulus (GO:0006974)	19/350	0.0012915602913669427	0.0766281400893742	0	0	2.30232e+16	1.53148e+16	UVRAG;USP47;SLF2;CBX5;DCUN1D5;STXBP4;NCOA6;BACH1;SIRT1;FOXO1;RNF168;YY1;VCPIP1;BCL2L11;CCND1;TAOK1;WAC;RAD1;CUL4B
negative regulation of cellular macromolecule biosynthetic process (GO:2000113)	26/547	0.0013043087674787098	0.0766281400893742	0	0	2.01121e+16	1.33586e+16	HDAC4;CITED2;ZNF24;PRDM11;NR3C1;FOXO1;IKZF4;MECP2;SCML1;TBX22;YAF2;USP47;TCF7L2;POU2F1;CBX5;WNT5A;RFX3;HMGA2;PHC3;SIRT1;REST;KAT6A;TRAF6;CAPRIN1;CPEB3;VGLL4
positive regulation of pri-miRNA transcription by RNA polymerase II (GO:1902895)	1934-05-01	0.0014246910539245964	0.0801223820579081	0	0	6824362209139330	4472550704600290	KLF5;FOXO3;NR3C1;TEAD1;APLN
negative regulation of transforming growth factor beta receptor signaling pathway (GO:0030512)	1968-07-01	0.0014699750693883435	0.0801223820579081	0	0	4553161592505850	2.9698e+16	FBN2;ZNF451;CD109;SIRT1;LTBP1;SKIL;TGFBR1
regulation of axonogenesis (GO:0050770)	1951-06-01	0.0015953462374952948	0.0801223820579081	0	0	5283910386965370	3.40319e+16	ROBO2;CHODL;NTRK2;CHN1;PTEN;PAK3
regulation of peptidyl-lysine acetylation (GO:2000756)	2023-10-03	0.0016067487658992037	0.0801223820579081	0	0	1.69138e+16	1.08816e+16	SETD5;PRKAA1;SIRT1
lactation (GO:0007595)	2023-10-03	0.0016067487658992037	0.0801223820579081	0	0	1.69138e+16	1.08816e+16	ERBB4;PRLR;APLN
positive regulation of mRNA 3'-end processing (GO:0031442)	2023-10-03	0.0016067487658992037	0.0801223820579081	0	0	1.69138e+16	1.08816e+16	NCBP2;CPEB3;CDC73
regulation of cardiac muscle cell proliferation (GO:0060043)	2021-04-01	0.0016111181728869065	0.0801223820579081	0	0	9300083522252710	5980722657783440	MEF2C;ERBB4;TGFBR1;VGLL4
negative regulation of peptidyl-serine phosphorylation (GO:0033137)	2021-04-01	0.0016111181728869065	0.0801223820579081	0	0	9300083522252710	5980722657783440	PDE4D;CNKSR3;PTEN;DMD
positive regulation of developmental process (GO:0051094)	12/177	0.0016194949564896318	0.0801223820579081	0	0	289979381443299	1.8633e+16	RPS6KA3;NLGN1;REST;WNT5A;DDHD1;SOX6;CPEB3;PHLDB2;SIRT1;TAPT1;ELAPOR2;CLASP2
regulation of mRNA splicing, via spliceosome (GO:0048024)	1990-08-01	0.001793158053582532	0.08505145527636836	0	0	3874706967928570	2.45028e+16	REST;MBNL2;CELF1;CELF2;CELF4;MBNL3;SRSF10;QKI
regulation of Wnt signaling pathway (GO:0030111)	9/111	0.0018078663755930707	0.08505145527636836	0	0	3.5079e+16	2.21545e+16	MACF1;GRB10;SPIN1;GSKIP;SOST;DISC1;TRABD2B;CDC73;VGLL4
Wnt signaling pathway, calcium modulating pathway (GO:0007223)	1936-05-01	0.0018532410502739977	0.08505145527636836	0	0	6383425124573820	4015697367787080	GNAO1;TCF7L2;FZD3;FZD5;WNT5A
negative regulation of fat cell differentiation (GO:0045599)	1936-05-01	0.0018532410502739977	0.08505145527636836	0	0	6383425124573820	4015697367787080	WWTR1;WNT5A;SIRT1;FOXO1;ZFP36L2
positive regulation of cell population proliferation (GO:0008284)	23/474	0.0018699256124591625	0.08505145527636836	0	0	2.04981e+16	1287661009810490	HDAC4;NTRK2;WWTR1;TCF7L2;MEF2C;IRS1;CUL3;NTRK3;WNT5A;PTEN;LIF;HMGA2;LIFR;SIRT1;PRLR;TGFBR1;IGF1R;MECP2;CDK6;ERBB4;SCN5A;IL6ST;CACUL1
cellular response to growth factor stimulus (GO:0071363)	11/158	0.0020272406164101365	0.08613726319523589	0	0	2.98026e+16	1.84809e+16	NTRK2;MEF2C;RAP1A;EGR3;RPS6KB1;NTRK3;WNT5A;NR3C1;SOX6;ZFP36L2;TGFBR1
positive regulation of neurogenesis (GO:0050769)	1972-07-01	0.0020520888740232206	0.08613726319523589	0	0	4272087912087910	2.64395e+16	ROBO2;CHODL;NTRK2;FZD3;CUX1;CAPRIN1;DISC1
positive regulation of cellular process (GO:0048522)	28/625	0.0020630255446112515	0.08613726319523589	0	0	1.89065e+16	1.1691e+16	HDAC4;PRKAA1;IRS1;CELF1;CITED2;CUL3;PTEN;IGF1R;MECP2;CDC42;RPS6KA3;CCND1;ERBB4;NTRK2;WWTR1;USP47;ZFHX3;NTRK3;WNT5A;LIF;HMGA2;LIFR;SIRT1;PRLR;TGFBR1;IL6ST;CACUL1;TLR4
regulation of glucose import (GO:0046324)	1937-05-01	0.0020996849082238964	0.08613726319523589	0	0	6183625508130080	3812803694041320	OSBPL8;IRS1;GRB10;CREBL2;RHOQ
regulation of microtubule cytoskeleton organization (GO:0070507)	1937-05-01	0.0020996849082238964	0.08613726319523589	0	0	6183625508130080	3812803694041320	PRKAA1;TAOK1;EFNA5;PHLDB2;CLASP2
regulation of alternative mRNA splicing, via spliceosome (GO:0000381)	1954-06-01	0.002149280226930528	0.08613726319523589	0	0	4952902240325860	3.04238e+16	REST;MBNL2;CELF1;CELF2;CELF4;MBNL3
regulation of focal adhesion assembly (GO:0051893)	1954-06-01	0.002149280226930528	0.08613726319523589	0	0	4952902240325860	3.04238e+16	MACF1;PTEN;EFNA5;PHLDB2;GPM6B;CLASP2
regulation of cardiac muscle cell differentiation (GO:2000725)	2023-11-03	0.0021687041442772156	0.08613726319523589	0	0	1.47988e+16	907705174420845	MEF2C;FRS2;SOX6
regulation of mRNA 3'-end processing (GO:0031440)	2023-11-03	0.0021687041442772156	0.08613726319523589	0	0	1.47988e+16	907705174420845	NCBP2;PAPOLA;CDC73
positive regulation of cell projection organization (GO:0031346)	9/117	0.0025945042465199434	0.10012804029486856	0	0	3.31199e+16	1.97208e+16	CHODL;ROBO2;NTRK2;RAP1A;CUX1;FUT9;CAPRIN1;NTRK3;WNT5A
positive regulation of intracellular signal transduction (GO:1902533)	25/546	0.002640898870316884	0.10012804029486856	0	0	1.92976e+16	1.14563e+16	NFAT5;NLGN1;IRS1;ATP2C1;CBL;MALT1;IGF1R;BCL2L11;ERBB4;MIER1;OSBPL8;NTRK2;TCF7L2;NDFIP2;PRKCB;NTRK3;WNT5A;LIF;FRS2;SIRT1;TGFBR1;TRAF6;RRAGD;PELI1;TLR4
neuron projection morphogenesis (GO:0048812)	10/140	0.0026496063495640323	0.10012804029486856	0	0	3060022113410200	1.81562e+16	CDC42;GPM6A;KLF7;NLGN1;SLITRK2;DCC;TAOK1;PTEN;PAK3;DSCAML1
protein monoubiquitination (GO:0006513)	1939-05-01	0.0026629797950762915	0.10012804029486856	0	0	5819285031085600	3449852307899570	UBE2W;UHRF1;CUL3;WAC;CDC73
regulation of histone H3-K9 methylation (GO:0051570)	2023-12-03	0.0028385652321789947	0.10395784356811383	0	0	1.31538e+16	7714015929252490	ATRX;DNMT3B;SIRT1
Golgi localization (GO:0051645)	2023-12-03	0.0028385652321789947	0.10395784356811383	0	0	1.31538e+16	7714015929252490	CDC42;UVRAG;HOOK3
stem cell differentiation (GO:0048863)	1940-05-01	0.00298227578153838	0.1062317621773988	0	0	5652729384436700	3287100906206180	GPM6A;MEF2C;MTF2;HMGA2;MLLT3
positive regulation of ossification (GO:0045778)	1940-05-01	0.00298227578153838	0.1062317621773988	0	0	5652729384436700	3287100906206180	FBN2;MEF2C;WNT5A;ATP2B1;GPM6B
positive regulation of protein modification by small protein conjugation or removal (GO:1903322)	1977-07-01	0.0030136670121247884	0.1062317621773988	0	0	3965918367346930	2.30206e+16	HDAC4;NDFIP2;DCUN1D5;TRAF6;CUL3;UBE3A;MALT1
neuron development (GO:0048666)	10/143	0.0030895200875873646	0.10696874949030921	0	0	2.99054e+16	1.72845e+16	GPM6A;NTRK2;MEF2C;NLGN1;RASGRF1;DCX;FRY;HDGFL3;GPM6B;RAB11A
cellular response to hexose stimulus (GO:0071331)	2025-04-01	0.0031483709956367603	0.10696874949030921	0	0	7527093596059110	4336260846869160	PRKAA1;PDK3;CYP7A1;IGF1R
negative regulation of cell junction assembly (GO:1901889)	2025-04-01	0.0031483709956367603	0.10696874949030921	0	0	7527093596059110	4336260846869160	ROBO2;PTEN;PHLDB2;CLASP2
mRNA 3'-end processing (GO:0031124)	1979-07-01	0.003482370271274297	0.11063809611175374	0	0	3.85536e+16	2.18215e+16	NCBP2;PAPOLG;SRSF1;PAPOLA;GRSF1;TENT4B;CDC73
protein localization to membrane (GO:0072657)	12/195	0.003604221747308933	0.11063809611175374	0	0	2612134527632240	1.4695e+16	RAB3B;SH3GLB1;NLGN1;RAP1A;FCHO2;PIP5K1A;SCN3B;SYNJ2BP;RAPGEF6;ARL5A;RAB11A;CLASP2
regulation of leukocyte adhesion to vascular endothelial cell (GO:1904994)	2013-03-01	0.0036225328164777265	0.11063809611175374	0	0	1.18379e+16	6653562844717650	NFAT5;FUT9;TRAF6
negative regulation of cellular senescence (GO:2000773)	2013-03-01	0.0036225328164777265	0.11063809611175374	0	0	1.18379e+16	6653562844717650	CDK6;HMGA2;SIRT1
negative regulation of stem cell differentiation (GO:2000737)	2013-03-01	0.0036225328164777265	0.11063809611175374	0	0	1.18379e+16	6653562844717650	REST;JAG1;ZFP36L2
positive regulation of sodium ion transport (GO:0010765)	2013-03-01	0.0036225328164777265	0.11063809611175374	0	0	1.18379e+16	6653562844717650	CNKSR3;SCN5A;SCN3B
regulation of synapse organization (GO:0050807)	2026-04-01	0.003648703169642942	0.11063809611175374	0	0	7.18458e+16	4.03298e+16	SETD5;MEF2C;SLITRK2;WNT5A
positive regulation of filopodium assembly (GO:0051491)	2026-04-01	0.003648703169642942	0.11063809611175374	0	0	7.18458e+16	4.03298e+16	CDC42;GPM6A;NLGN1;RHOQ
positive regulation of glucose import (GO:0046326)	2026-04-01	0.003648703169642942	0.11063809611175374	0	0	7.18458e+16	4.03298e+16	OSBPL8;IRS1;CREBL2;RHOQ
positive regulation of histone methylation (GO:0031062)	2026-04-01	0.003648703169642942	0.11063809611175374	0	0	7.18458e+16	4.03298e+16	KMT2A;MTF2;DNMT3B;SIRT1
neuron projection development (GO:0031175)	11/171	0.0037372425194884024	0.11211727558465207	0	0	273627829218107	1.52942e+16	CDC42;GPM6A;NLGN1;TAOK1;RASGRF1;PTEN;FRY;PAK3;HDGFL3;GPM6B;RAB11A
non-canonical Wnt signaling pathway (GO:0035567)	9/124	0.0038311406284070055	0.11372438496955532	0	0	3.10927e+16	1.73018e+16	GNAO1;VANGL1;CDC42;TCF7L2;FZD3;VANGL2;FZD5;WNT5A;PRICKLE2
negative regulation of protein modification process (GO:0031400)	1981-07-01	0.004004608269329669	0.11727671895007323	0	0	3.75077e+16	2.07054e+16	WWTR1;PRKAA1;NTRK3;ENSA;PTEN;DMD;SIRT1
regulation of cell-cell adhesion (GO:0022407)	1943-05-01	0.004105452209470883	0.11727671895007323	0	0	5205658964484380	2860738328005650	JAG1;CITED2;FUT9;PODXL;EFNA5
regulation of cardiac muscle cell contraction (GO:0086004)	2027-04-01	0.004200336387928155	0.11727671895007323	0	0	6871858188552780	3760686697069050	PDE4D;ATP2A2;SCN5A;DSC2
dendritic spine organization (GO:0097061)	2027-04-01	0.004200336387928155	0.11727671895007323	0	0	6871858188552780	3760686697069050	CDC42;PTEN;PAK3;IGF1R
response to glucocorticoid (GO:0051384)	2027-04-01	0.004200336387928155	0.11727671895007323	0	0	6871858188552780	3760686697069050	REST;BCL2L11;NR3C1;ZFP36L2
negative regulation of insulin receptor signaling pathway (GO:0046627)	2027-04-01	0.004200336387928155	0.11727671895007323	0	0	6871858188552780	3760686697069050	RPS6KB1;IRS1;PRKCB;GRB10
negative regulation of pri-miRNA transcription by RNA polymerase II (GO:1902894)	2014-03-01	0.0045261412277664195	0.1239195947796243	0	0	1.07611e+16	5808736734822550	REST;NFIB;NFATC3
positive regulation of glucose metabolic process (GO:0010907)	2014-03-01	0.0045261412277664195	0.1239195947796243	0	0	1.07611e+16	5808736734822550	IRS1;SIRT1;PPARGC1A
cellular response to acid chemical (GO:0071229)	2028-04-01	0.0048056059458770105	0.12719374141867437	0	0	6585192697768760	3515157513844140	RRAGD;CPEB3;IPO5;CPEB4
negative regulation of cellular response to insulin stimulus (GO:1900077)	2028-04-01	0.0048056059458770105	0.12719374141867437	0	0	6585192697768760	3515157513844140	RPS6KB1;IRS1;PRKCB;GRB10
chromosome organization (GO:0051276)	8/106	0.004952564429055096	0.12719374141867437	0	0	3.23943e+16	1.71944e+16	TOP2B;TCF7L2;SATB1;MTF2;HMGA2;BRWD1;SIRT1;CUL4B
regulation of insulin receptor signaling pathway (GO:0046626)	1945-05-01	0.0050041582606462345	0.12719374141867437	0	0	4944867886178860	2619536869582040	RPS6KB1;IRS1;PRKCB;GRB10;SIRT1
protein deacetylation (GO:0006476)	1945-05-01	0.0050041582606462345	0.12719374141867437	0	0	4944867886178860	2619536869582040	HDAC4;MIER3;TBL1XR1;MIER1;SIRT1
negative regulation of apoptotic process (GO:0043066)	22/485	0.00516943620421864	0.12719374141867437	0	0	1904649312265540	1002796272109790	NTRK2;USP47;MEF2C;FZD3;PRKAA1;EGR3;CITED2;WNT5A;HMGA2;CBL;SIRT1;PRLR;FOXO1;MALT1;IGF1R;RPS6KA3;RPS6KB1;TRAF6;NAA15;IL6ST;PPARGC1A;CPEB4
Wnt signaling pathway, planar cell polarity pathway (GO:0060071)	1985-07-01	0.0052247727747327605	0.12719374141867437	0	0	3.55769e+16	1.86933e+16	CDC42;VANGL1;FZD3;VANGL2;FZD5;WNT5A;PRICKLE2
RNA processing (GO:0006396)	11/179	0.005263843903398818	0.12719374141867437	0	0	260490152851264	1.36676e+16	CELF1;NCBP2;CELF2;SRSF1;RBMS1;PRPF4B;USB1;ADAR;PPARGC1A;TENT4B;RBMS2
regulation of cell population proliferation (GO:0042127)	31/764	0.0053511885682534874	0.12719374141867437	0	0	1.70348e+16	8909924330815310	HDAC4;CXCL9;IRS1;CELF1;UHRF1;CUL3;PTEN;CDC73;IGF1R;MECP2;ZNF609;RBBP4;ERBB4;MINAR1;NTRK2;WWTR1;TCF7L2;JAG1;NTRK3;LIF;LIFR;SIRT1;PTPN14;PRLR;ST18;TGFBR1;REST;CDK6;DDAH1;IL6ST;CACUL1
establishment of endothelial barrier (GO:0061028)	2029-04-01	0.005466774491148057	0.12719374141867437	0	0	6321460446247460	3292890789866820	RAP1A;PDE4D;RAPGEF6;TJP2
negative regulation of wound healing (GO:0061045)	2029-04-01	0.005466774491148057	0.12719374141867437	0	0	6321460446247460	3292890789866820	CD109;PTEN;PHLDB2;CLASP2
spliceosomal complex assembly (GO:0000245)	1946-05-01	0.005502103614208298	0.12719374141867437	0	0	4.82401e+16	2.50975e+16	CELF1;CELF2;SRSF1;CELF4;SRSF10
regulation of neuron projection arborization (GO:0150011)	2015-03-01	0.005554294688426236	0.12719374141867437	0	0	9863866396761130	5.12249e+16	MACF1;WNT5A;SPRY3
histone H3 deacetylation (GO:0070932)	2015-03-01	0.005554294688426236	0.12719374141867437	0	0	9863866396761130	5.12249e+16	HDAC4;ELK4;SIRT1
myoblast differentiation (GO:0045445)	2015-03-01	0.005554294688426236	0.12719374141867437	0	0	9863866396761130	5.12249e+16	TCF7L2;REST;JAG1
peptidyl-serine phosphorylation (GO:0018105)	10/156	0.005710938360732436	0.12719374141867437	0	0	2.72243e+16	1.40623e+16	RPS6KA3;MAPK9;PIKFYVE;RPS6KB1;PRKCB;DYRK1A;PDK3;PKN2;TGFBR1;HIPK2
regulation of protein ubiquitination (GO:0031396)	8/109	0.0058519866644310215	0.12719374141867437	0	0	3.14272e+16	1615666306197960	MINAR1;NDFIP2;CUL3;TRAF6;SPOPL;UBE3A;TGFBR1;MALT1
regulation of basement membrane assembly involved in embryonic body morphogenesis (GO:1904259)	2023-05-02	0.005863541271073641	0.12719374141867437	0	0	2.62626e+16	1349636769511210	PHLDB2;CLASP2
ciliary neurotrophic factor-mediated signaling pathway (GO:0070120)	2023-05-02	0.005863541271073641	0.12719374141867437	0	0	2.62626e+16	1349636769511210	LIFR;IL6ST
response to denervation involved in regulation of muscle adaptation (GO:0014894)	2023-05-02	0.005863541271073641	0.12719374141867437	0	0	2.62626e+16	1349636769511210	HDAC4;SCN5A
SA node cell to atrial cardiac muscle cell signaling (GO:0086018)	2023-05-02	0.005863541271073641	0.12719374141867437	0	0	2.62626e+16	1349636769511210	SCN5A;SCN3B
negative regulation of organ growth (GO:0046621)	2023-05-02	0.005863541271073641	0.12719374141867437	0	0	2.62626e+16	1349636769511210	WWC2;PTEN
PML body organization (GO:0030578)	2023-05-02	0.005863541271073641	0.12719374141867437	0	0	2.62626e+16	1349636769511210	SERBP1;HIPK2
positive regulation of basement membrane assembly involved in embryonic body morphogenesis (GO:1904261)	2023-05-02	0.005863541271073641	0.12719374141867437	0	0	2.62626e+16	1349636769511210	PHLDB2;CLASP2
positive regulation of oxidative stress-induced neuron death (GO:1903223)	2023-05-02	0.005863541271073641	0.12719374141867437	0	0	2.62626e+16	1349636769511210	REST;TLR4
protein C-linked glycosylation via 2'-alpha-mannosyl-L-tryptophan (GO:0018406)	2023-05-02	0.005863541271073641	0.12719374141867437	0	0	2.62626e+16	1349636769511210	DPY19L1;DPY19L4
protein C-linked glycosylation via tryptophan (GO:0018317)	2023-05-02	0.005863541271073641	0.12719374141867437	0	0	2.62626e+16	1349636769511210	DPY19L1;DPY19L4
mitotic cell cycle phase transition (GO:0044772)	12/209	0.0062279732476278	0.13406782105580456	0	0	2424742268041230	1231454903284680	PPP1CB;CDK6;CCND1;RPS6KB1;CUL3;ENSA;BCAT1;PPP1R12B;CACUL1;GSPT1;CLASP2;CUL4B
regulation of establishment of planar polarity (GO:0090175)	1988-07-01	0.006308721279646866	0.1347772273379103	0	0	3425396825396820	1.73525e+16	CDC42;VANGL1;FZD3;VANGL2;FZD5;WNT5A;PRICKLE2
protein phosphorylation (GO:0006468)	22/496	0.006669035882888104	0.13674283092179368	0	0	1.85937e+16	9315983069459570	NTRK2;PRKAA1;PRKCB;DYRK1A;PRPF4B;CDC42BPA;TGFBR1;HIPK2;IGF1R;RPS6KA3;MAPK9;CDK6;ABI2;RPS6KB1;ERBB4;TAOK1;STK17B;PDK3;PKN2;PAK3;TLR4;PDK1
body fluid secretion (GO:0007589)	2016-03-01	0.006711302100817833	0.13674283092179368	0	0	9104640298972280	4555927674785340	ERBB4;PRLR;APLN
regulation of cellular carbohydrate metabolic process (GO:0010675)	2016-03-01	0.006711302100817833	0.13674283092179368	0	0	9104640298972280	4555927674785340	PDK3;SIRT1;PDK1
dendritic spine morphogenesis (GO:0060997)	2016-03-01	0.006711302100817833	0.13674283092179368	0	0	9104640298972280	4555927674785340	CDC42;PTEN;PAK3
negative regulation of cell-substrate junction organization (GO:0150118)	2016-03-01	0.006711302100817833	0.13674283092179368	0	0	9104640298972280	4555927674785340	PTEN;PHLDB2;CLASP2
negative regulation of focal adhesion assembly (GO:0051895)	2016-03-01	0.006711302100817833	0.13674283092179368	0	0	9104640298972280	4555927674785340	PTEN;PHLDB2;CLASP2
regulation of intracellular signal transduction (GO:1902531)	20/437	0.006799541129155016	0.13674283092179368	0	0	1.91907e+16	9577879358349420	NTRK2;NLGN1;PRKAA1;NTRK3;WWC2;WNT5A;PTEN;PRDM11;HIPK2;CDC42;FGD4;RBBP4;TAOK1;KAT6A;TRAF6;CHN1;PIP5K1A;RAD1;PAK3;RHOQ
regulation of myeloid cell differentiation (GO:0045637)	1968-06-01	0.006813435354027232	0.13674283092179368	0	0	3831745614611390	1.9116e+16	PURB;MEF2C;CDK6;KMT2A;PRKCB;CDC73
regulation of cytoskeleton organization (GO:0051493)	8/112	0.006870578491028884	0.13674283092179368	0	0	3.0516e+16	1.51985e+16	CLIC4;PRKAA1;TAOK1;EFNA5;PAK3;PHLDB2;GPM6B;RHOQ
protein acetylation (GO:0006473)	1931-04-01	0.006965468425274915	0.13674283092179368	0	0	5852603110209600	2.90687e+16	KAT6A;NAA15;SIRT1;FOXO1
response to glucose (GO:0009749)	1949-05-01	0.007204456713050294	0.13674283092179368	0	0	4494410569105690	2.21712e+16	TCF7L2;PRKAA1;PDK3;CYP7A1;IGF1R
cellular response to oxygen-containing compound (GO:1901701)	16/323	0.007208130802023003	0.13674283092179368	0	0	2079923070151080	1.02593e+16	MEF2C;CXCL9;IRS1;WNT5A;FOXO1;CDC73;IPO5;MAPK9;RAP1A;TRAF6;RRAGD;PDK3;LCOR;CPEB3;TLR4;CPEB4
cellular response to calcium ion (GO:0071277)	1969-06-01	0.007309801411944758	0.13674283092179368	0	0	3770730288041890	1.85465e+16	CLIC4;MEF2C;NLGN1;PRKAA1;WNT5A;SCN5A
positive regulation of GTPase activity (GO:0043547)	12/214	0.0074663275173846	0.13674283092179368	0	0	2364111462692660	1.15779e+16	SNX18;RIC1;RAP1A;NTRK3;TBC1D30;RASGRF1;PIP5K1A;SNX13;RSU1;RAPGEF6;TBC1D15;NDEL1
activation of protein kinase activity (GO:0032147)	8/114	0.0076205041797158665	0.13674283092179368	0	0	2993710691823890	1.46001e+16	OSBPL8;TRAF6;NTRK3;TAOK1;WNT5A;PAK3;PRLR;MALT1
cellular response to transforming growth factor beta stimulus (GO:0071560)	8/114	0.0076205041797158665	0.13674283092179368	0	0	2993710691823890	1.46001e+16	MEF2C;WNT5A;NR3C1;SOX6;CBL;SIRT1;ZFP36L2;TGFBR1
histone modification (GO:0016570)	8/114	0.0076205041797158665	0.13674283092179368	0	0	2993710691823890	1.46001e+16	PHF20L1;HDAC4;TBL1XR1;MIER3;UHRF1;KAT6A;MIER1;SIRT1
positive regulation of cellular component organization (GO:0051130)	8/114	0.0076205041797158665	0.13674283092179368	0	0	2993710691823890	1.46001e+16	SH3GLB1;BCL2L11;SLF2;TMEM30A;FRMPD4;TRABD2B;TGFBR1;IGF1R
regulation of dendritic spine morphogenesis (GO:0061001)	1932-04-01	0.00780711660017261	0.13674283092179368	0	0	5643291799478410	2.73853e+16	NLGN1;ABI2;CAPRIN1;PTEN
cellular response to glucose stimulus (GO:0071333)	1932-04-01	0.00780711660017261	0.13674283092179368	0	0	5643291799478410	2.73853e+16	PRKAA1;PDK3;CYP7A1;IGF1R
chondrocyte differentiation (GO:0002062)	1932-04-01	0.00780711660017261	0.13674283092179368	0	0	5643291799478410	2.73853e+16	MEF2C;NFIB;HMGA2;SOX6
response to amino acid (GO:0043200)	1932-04-01	0.00780711660017261	0.13674283092179368	0	0	5643291799478410	2.73853e+16	RRAGD;CPEB3;IPO5;CPEB4
negative regulation of cell-matrix adhesion (GO:0001953)	1932-04-01	0.00780711660017261	0.13674283092179368	0	0	5643291799478410	2.73853e+16	JAG1;PTEN;PHLDB2;CLASP2
negative regulation of microtubule polymerization or depolymerization (GO:0031111)	1932-04-01	0.00780711660017261	0.13674283092179368	0	0	5643291799478410	2.73853e+16	TAOK1;DYRK1A;HDGFL3;CLASP2
positive regulation of glucose transmembrane transport (GO:0010828)	1932-04-01	0.00780711660017261	0.13674283092179368	0	0	5643291799478410	2.73853e+16	OSBPL8;IRS1;CREBL2;RHOQ
negative regulation of ERK1 and ERK2 cascade (GO:0070373)	1950-05-01	0.007845251634176792	0.13674283092179368	0	0	4394308943089430	2.13029e+16	CNKSR3;PTEN;SPRY3;SYNJ2BP;TLR4
neuron migration (GO:0001764)	1950-05-01	0.007845251634176792	0.13674283092179368	0	0	4394308943089430	2.13029e+16	GPM6A;NTRK2;MEF2C;DCX;DISC1
positive regulation of ion transport (GO:0043270)	1950-05-01	0.007845251634176792	0.13674283092179368	0	0	4394308943089430	2.13029e+16	RAB3B;CNKSR3;SCN5A;ATP2B1;SCN3B
histone H2A monoubiquitination (GO:0035518)	2017-03-01	0.008000910319892184	0.13674283092179368	0	0	8453875072296120	4081699923340120	RNF168;PCGF3;CUL4B
negative regulation of cell aging (GO:0090344)	2017-03-01	0.008000910319892184	0.13674283092179368	0	0	8453875072296120	4081699923340120	CDK6;HMGA2;SIRT1
negative regulation of insulin secretion (GO:0046676)	2017-03-01	0.008000910319892184	0.13674283092179368	0	0	8453875072296120	4081699923340120	KLF7;REST;IRS1
negative regulation of vascular associated smooth muscle cell proliferation (GO:1904706)	2017-03-01	0.008000910319892184	0.13674283092179368	0	0	8453875072296120	4081699923340120	MEF2C;PTEN;APLN
positive regulation of heart rate (GO:0010460)	2017-03-01	0.008000910319892184	0.13674283092179368	0	0	8453875072296120	4081699923340120	PDE4D;ATP2A2;SCN3B
enzyme linked receptor protein signaling pathway (GO:0007167)	9/140	0.008374567027784548	0.13783092089218035	0	0	2727255662620440	1304325266220750	NTRK2;SHC3;ERBB4;NTRK3;LIF;FRS2;LIFR;IL6ST;IGF1R
negative regulation of cell differentiation (GO:0045596)	11/191	0.008433537466026382	0.13783092089218035	0	0	2429732510288060	1.16033e+16	WWTR1;REST;JAG1;CDK6;WNT5A;PTEN;SIRT1;FOXO1;ZFP36L2;CDC73;TGFBR1
nervous system development (GO:0007399)	20/447	0.008615477077018666	0.13783092089218035	0	0	1.87314e+16	8905289642084260	HDAC4;ROBO2;GPM6A;WWTR1;MEF2C;NLGN1;JAG1;FZD5;DYRK1A;PTEN;PAX6;EFNA5;TGFBR1;RPS6KA3;ERBB4;DCX;SOX6;TEAD1;DSCAML1;GPM6B
regulation of adipose tissue development (GO:1904177)	2023-06-02	0.008651089715573022	0.13783092089218035	0	0	1.9696e+16	9355718654772360	KLF7;SIRT1
chromatin organization involved in negative regulation of transcription (GO:0097549)	2023-06-02	0.008651089715573022	0.13783092089218035	0	0	1.9696e+16	9355718654772360	HMGA2;SIRT1
regulation of macrophage apoptotic process (GO:2000109)	2023-06-02	0.008651089715573022	0.13783092089218035	0	0	1.9696e+16	9355718654772360	MEF2C;SIRT1
galactose catabolic process (GO:0019388)	2023-06-02	0.008651089715573022	0.13783092089218035	0	0	1.9696e+16	9355718654772360	PGM2;PGM2L1
regulation of ventricular cardiac muscle cell membrane depolarization (GO:0060373)	2023-06-02	0.008651089715573022	0.13783092089218035	0	0	1.9696e+16	9355718654772360	SCN5A;SCN3B
histone H4-K12 acetylation (GO:0043983)	2023-06-02	0.008651089715573022	0.13783092089218035	0	0	1.9696e+16	9355718654772360	JADE3;JADE2
negative regulation of cardiac muscle cell differentiation (GO:2000726)	2023-06-02	0.008651089715573022	0.13783092089218035	0	0	1.9696e+16	9355718654772360	FRS2;SOX6
positive regulation of gluconeogenesis (GO:0045722)	2023-06-02	0.008651089715573022	0.13783092089218035	0	0	1.9696e+16	9355718654772360	PPARGC1A;SIRT1
positive regulation of neurotransmitter secretion (GO:0001956)	2023-06-02	0.008651089715573022	0.13783092089218035	0	0	1.9696e+16	9355718654772360	SLC4A8;NLGN1
positive regulation of cytokine production involved in immune response (GO:0002720)	1933-04-01	0.008712902674098078	0.13803587382559876	0	0	544841575155627	2.58416e+16	FZD5;TRAF6;WNT5A;MALT1
chromatin organization (GO:0006325)	9/142	0.009149045327258095	0.14413579789311637	0	0	268596696659682	126082129579226	HDAC4;SETD5;RBBP4;SATB1;ATRX;MTF2;HMGA2;BRWD1;SIRT1
negative regulation of macromolecule metabolic process (GO:0010605)	11/194	0.009419422382104796	0.1444688451380807	0	0	2.38953e+16	1.11471e+16	MECP2;YY1;MEF2C;NDFIP2;PRKAA1;REST;CITED2;CELF1;SIRT1;RBMS3;APLN
regulation of cartilage development (GO:0061035)	2018-03-01	0.009426335994825124	0.1444688451380807	0	0	7889878542510120	3680034867819230	TRPS1;SOX6;TAPT1
interleukin-6-mediated signaling pathway (GO:0070102)	2018-03-01	0.009426335994825124	0.1444688451380807	0	0	7889878542510120	3680034867819230	CBL;IL6ST;ST18
positive regulation of cell cycle phase transition (GO:1901989)	2018-03-01	0.009426335994825124	0.1444688451380807	0	0	7889878542510120	3680034867819230	STXBP4;CUL3;CDC73
presynapse assembly (GO:0099054)	2018-03-01	0.009426335994825124	0.1444688451380807	0	0	7889878542510120	3680034867819230	NLGN1;WNT5A;PTEN
regulation of hydrolase activity (GO:0051336)	1973-06-01	0.009558262858207881	0.1452700011279588	0	0	3.54488e+16	1648494183003140	FGD4;NTRK2;CHN1;EFNA5;RAPGEF6;TBC1D15
cellular response to amino acid stimulus (GO:0071230)	1934-04-01	0.009684666741863919	0.1452700011279588	0	0	5266531440162270	2.4422e+16	RRAGD;CPEB3;IPO5;CPEB4
regulation of glucose metabolic process (GO:0010906)	1934-04-01	0.009684666741863919	0.1452700011279588	0	0	5266531440162270	2.4422e+16	IRS1;PDK3;SIRT1;PDK1
protein destabilization (GO:0031648)	1934-04-01	0.009684666741863919	0.1452700011279588	0	0	5266531440162270	2.4422e+16	CUL3;PEX2;SIRT1;CDC73
regulation of trans-synaptic signaling (GO:0099177)	1935-04-01	0.010724156010098575	0.150652955761564	0	0	5096381600471110	2311339783588180	SLC4A8;NLGN1;GRIK5;EIF4EBP2
negative regulation of cell cycle G1/S phase transition (GO:1902807)	1935-04-01	0.010724156010098575	0.150652955761564	0	0	5096381600471110	2311339783588180	CDK6;PTEN;ZNF655;CDC73
negative regulation of neurogenesis (GO:0050768)	1935-04-01	0.010724156010098575	0.150652955761564	0	0	5096381600471110	2311339783588180	REST;PTEN;PAX6;HOOK3
establishment or maintenance of apical/basal cell polarity (GO:0035088)	2019-03-01	0.010990296006799507	0.150652955761564	0	0	7396381578947360	3.33632e+16	CLIC4;SYNJ2BP;PARD3B
regulation of synaptic vesicle exocytosis (GO:2000300)	2019-03-01	0.010990296006799507	0.150652955761564	0	0	7396381578947360	3.33632e+16	SLC4A8;NLGN1;RAP1A
regulation of T cell cytokine production (GO:0002724)	2019-03-01	0.010990296006799507	0.150652955761564	0	0	7396381578947360	3.33632e+16	FZD5;TRAF6;MALT1
negative regulation of striated muscle cell differentiation (GO:0051154)	2019-03-01	0.010990296006799507	0.150652955761564	0	0	7396381578947360	3.33632e+16	HDAC4;FRS2;SOX6
regulation of peptidyl-serine phosphorylation (GO:0033135)	1998-07-01	0.011145458675229512	0.150652955761564	0	0	3047409733124010	1.37034e+16	PDE4D;NTRK3;CNKSR3;LIF;PTEN;CREBL2;DMD
regulation of cell division (GO:0051302)	1976-06-01	0.011540192143954102	0.150652955761564	0	0	3392435263311020	1.51368e+16	SH3GLB1;UVRAG;AHCTF1;ZFYVE26;MLLT3;RAB11A
cell morphogenesis involved in neuron differentiation (GO:0048667)	1976-06-01	0.011540192143954102	0.150652955761564	0	0	3392435263311020	1.51368e+16	KLF7;MEF2C;SLITRK2;DCC;PAK3;DSCAML1
cellular response to hormone stimulus (GO:0032870)	1976-06-01	0.011540192143954102	0.150652955761564	0	0	3392435263311020	1.51368e+16	ROBO2;NCOA2;MEF2C;THRB;SOST;NR3C1
protein import into nucleus (GO:0006606)	1976-06-01	0.011540192143954102	0.150652955761564	0	0	3392435263311020	1.51368e+16	IPO9;NUP50;KPNA6;KPNA4;IPO5;KPNA1
regulation of macromolecule metabolic process (GO:0060255)	11/200	0.011655801789758518	0.150652955761564	0	0	2.31295e+16	1029715465282490	ZNF451;REST;CDK6;HNRNPDL;ZNF507;PRDM11;AFF3;TOB2;PRDM10;AFF4;AFF1
phosphorylation (GO:0016310)	18/400	0.01165729180076022	0.150652955761564	0	0	1.88098e+16	8373791769620280	DGKE;PRKAA1;PRKCB;DYRK1A;PRPF4B;CDC42BPA;TGFBR1;HIPK2;GK5;MAPK9;CDK6;TOLLIP;TAOK1;STK17B;PDK3;PKN2;PAK3;PDK1
dendrite morphogenesis (GO:0048813)	1936-04-01	0.011833023030664374	0.150652955761564	0	0	4936866125760640	2.19042e+16	CDC42;KLF7;PTEN;PAK3
positive regulation of bone mineralization (GO:0030501)	1936-04-01	0.011833023030664374	0.150652955761564	0	0	4936866125760640	2.19042e+16	FBN2;MEF2C;ATP2B1;GPM6B
regulation of atrial cardiac muscle cell membrane depolarization (GO:0060371)	2023-07-02	0.011913336572634317	0.150652955761564	0	0	1.5756e+16	6980042596661900	SCN5A;SCN3B
regulation of bile acid metabolic process (GO:1904251)	2023-07-02	0.011913336572634317	0.150652955761564	0	0	1.5756e+16	6980042596661900	CYP7A1;SIRT1
calcium ion export (GO:1901660)	2023-07-02	0.011913336572634317	0.150652955761564	0	0	1.5756e+16	6980042596661900	LETM1;ATP2B1
cellular amino acid biosynthetic process (GO:0008652)	2023-07-02	0.011913336572634317	0.150652955761564	0	0	1.5756e+16	6980042596661900	GAD1;BCAT1
regulation of mesenchymal stem cell differentiation (GO:2000739)	2023-07-02	0.011913336572634317	0.150652955761564	0	0	1.5756e+16	6980042596661900	REST;SOX6
glandular epithelial cell development (GO:0002068)	2023-07-02	0.011913336572634317	0.150652955761564	0	0	1.5756e+16	6980042596661900	CDK6;PAX6
glomerular epithelial cell development (GO:0072310)	2023-07-02	0.011913336572634317	0.150652955761564	0	0	1.5756e+16	6980042596661900	JAG1;PODXL
glomerular visceral epithelial cell development (GO:0072015)	2023-07-02	0.011913336572634317	0.150652955761564	0	0	1.5756e+16	6980042596661900	JAG1;PODXL
regulation of vesicle size (GO:0097494)	2023-07-02	0.011913336572634317	0.150652955761564	0	0	1.5756e+16	6980042596661900	RAB3B;RAB22A
hexose catabolic process (GO:0019320)	2023-07-02	0.011913336572634317	0.150652955761564	0	0	1.5756e+16	6980042596661900	PGM2;PGM2L1
SA node cell action potential (GO:0086015)	2023-07-02	0.011913336572634317	0.150652955761564	0	0	1.5756e+16	6980042596661900	SCN5A;SCN3B
maintenance of protein location in extracellular region (GO:0071694)	2023-07-02	0.011913336572634317	0.150652955761564	0	0	1.5756e+16	6980042596661900	FBN2;LTBP1
negative regulation of cardiocyte differentiation (GO:1905208)	2023-07-02	0.011913336572634317	0.150652955761564	0	0	1.5756e+16	6980042596661900	FRS2;SOX6
negative regulation of cell cycle phase transition (GO:1901988)	2023-07-02	0.011913336572634317	0.150652955761564	0	0	1.5756e+16	6980042596661900	PTEN;ZFP36L2
negative regulation of cytoplasmic translation (GO:2000766)	2023-07-02	0.011913336572634317	0.150652955761564	0	0	1.5756e+16	6980042596661900	CPEB3;CPEB4
negative regulation of dendritic spine development (GO:0061000)	2023-07-02	0.011913336572634317	0.150652955761564	0	0	1.5756e+16	6980042596661900	NLGN1;PTEN
negative regulation of meiotic nuclear division (GO:0045835)	2023-07-02	0.011913336572634317	0.150652955761564	0	0	1.5756e+16	6980042596661900	DMRT1;RAD1
positive regulation of cardiac epithelial to mesenchymal transition (GO:0062043)	2023-07-02	0.011913336572634317	0.150652955761564	0	0	1.5756e+16	6980042596661900	JAG1;TGFBR1
positive regulation of oxidative stress-induced cell death (GO:1903209)	2023-07-02	0.011913336572634317	0.150652955761564	0	0	1.5756e+16	6980042596661900	REST;TLR4
negative regulation of developmental process (GO:0051093)	1977-06-01	0.012260744940509771	0.15405171482279037	0	0	3.34448e+16	1472024614878280	KLF7;CDK6;DCC;NFIB;SPRY3;ELAPOR2
positive regulation of hydrolase activity (GO:0051345)	9/149	0.012291360225222637	0.15405171482279037	0	0	2550746487119430	1.12204e+16	SNX18;RAP1A;RIC1;TBC1D30;RASGRF1;SNX13;RSU1;RAPGEF6;NDEL1
regulation of transforming growth factor beta receptor signaling pathway (GO:0017015)	7/100	0.012367574488935678	0.1543210622070735	0	0	2.98157e+16	1.30971e+16	ZNF451;CITED2;CD109;SKIL;SIRT1;TGFBR1;HIPK2
adaptive immune response based on somatic recombination of immune receptors built from immunoglobulin superfamily domains (GO:0002460)	2020-03-01	0.012695036568397485	0.15633189136629216	0	0	6960943081686110	3.03953e+16	JAG1;TLR4;BACH2
positive regulation of G2/M transition of mitotic cell cycle (GO:0010971)	2020-03-01	0.012695036568397485	0.15633189136629216	0	0	6960943081686110	3.03953e+16	MECP2;CCND1;RAB11A
positive regulation of heart contraction (GO:0045823)	2020-03-01	0.012695036568397485	0.15633189136629216	0	0	6960943081686110	3.03953e+16	ATP2A2;SCN3B;APLN
cytokine-mediated signaling pathway (GO:0019221)	25/621	0.012792066812769561	0.15684186266091374	0	0	1680251820043220	732410020112084	CXCL9;IRS1;PITPNA;TNFRSF11B;ADAR;FOXO3;CBL;ADIPOR2;FOXO1;CDC42;BCL2L11;HNRNPDL;CCND1;GRB10;POU2F1;LIF;LIFR;SIRT1;PRLR;ST18;TOLLIP;TRAF6;PELI1;IL6ST;BRWD1
axon guidance (GO:0007411)	11/203	0.012915735605247468	0.15749426835694266	0	0	2276459619341560	9901026075206010	ROBO2;KLF7;SHC3;NFIB;DCC;CHN1;WNT5A;GRB10;FRS2;EFNA5;DSCAML1
regulation of vascular associated smooth muscle cell proliferation (GO:1904705)	1937-04-01	0.013012824300414057	0.15749426835694266	0	0	4787018255578090	2078437123445390	MEF2C;PTEN;FOXJ2;APLN
negative regulation of G1/S transition of mitotic cell cycle (GO:2000134)	1937-04-01	0.013012824300414057	0.15749426835694266	0	0	4787018255578090	2078437123445390	CDK6;PTEN;ZNF655;CDC73
cellular component assembly (GO:0022607)	13/261	0.013977569820023076	0.16807154985656475	0	0	2085402226073040	8905296024507560	NLGN1;KMT2A;WNT5A;PARVA;ADD2;CDC42;VCPIP1;RBBP4;DCX;PPARGC1A;TEAD1;GPM6B;RHOQ
negative regulation of G0 to G1 transition (GO:0070317)	1938-04-01	0.014265019225842982	0.16807154985656475	0	0	4645984965994510	1.97452e+16	CBX5;RBBP4;YAF2;PHC3
negative regulation of TOR signaling (GO:0032007)	1938-04-01	0.014265019225842982	0.16807154985656475	0	0	4645984965994510	1.97452e+16	MINAR1;PRKAA1;BMT2;SIRT1
chromatin remodeling (GO:0006338)	7/103	0.014377601139181573	0.16807154985656475	0	0	2.88795e+16	1.22509e+16	HDAC4;RBBP4;SATB1;ATRX;HMGA2;SIRT1;GATAD2B
muscle organ development (GO:0007517)	1958-05-01	0.014447769518832367	0.16807154985656475	0	0	3.72948e+16	1.58026e+16	CHODL;MEF2C;EGR3;DMD;SOX6
regulation of cell-substrate junction assembly (GO:0090109)	2021-03-01	0.014542361051419078	0.16807154985656475	0	0	6573886639676110	2.78121e+16	MACF1;EFNA5;GPM6B
regulation of dendritic spine development (GO:0060998)	2021-03-01	0.014542361051419078	0.16807154985656475	0	0	6573886639676110	2.78121e+16	MEF2C;NLGN1;CPEB3
histone ubiquitination (GO:0016574)	2021-03-01	0.014542361051419078	0.16807154985656475	0	0	6573886639676110	2.78121e+16	UHRF1;WAC;CDC73
negative regulation of microtubule depolymerization (GO:0007026)	2021-03-01	0.014542361051419078	0.16807154985656475	0	0	6573886639676110	2.78121e+16	TAOK1;HDGFL3;CLASP2
neurotrophin signaling pathway (GO:0038179)	2021-03-01	0.014542361051419078	0.16807154985656475	0	0	6573886639676110	2.78121e+16	NTRK2;RAP1A;FRS2
positive regulation of T cell cytokine production (GO:0002726)	2021-03-01	0.014542361051419078	0.16807154985656475	0	0	6573886639676110	2.78121e+16	FZD5;TRAF6;MALT1
regulation of fat cell differentiation (GO:0045598)	1980-06-01	0.01461123376043354	0.16817828246703095	0	0	3.2084e+16	1.35586e+16	WWTR1;WNT5A;CREBL2;SIRT1;FOXO1;ZFP36L2
regulation of protein kinase B signaling (GO:0051896)	11/207	0.014753282600282944	0.16912299566178007	0	0	2229539346602830	9400383719919770	OSBPL8;NTRK2;TCF7L2;IRS1;ERBB4;NTRK3;PTEN;FRS2;SIRT1;TGFBR1;IGF1R
negative regulation of programmed cell death (GO:0043069)	17/381	0.015079872644414162	0.1701261809322642	0	0	1.8622e+16	7810787160760770	USP47;PRKAA1;EGR3;CITED2;WNT5A;HMGA2;CBL;SIRT1;PRLR;FOXO1;MALT1;IGF1R;RPS6KA3;RPS6KB1;TRAF6;NAA15;IL6ST
regulation of acetyl-CoA biosynthetic process from pyruvate (GO:0010510)	2023-08-02	0.015625064135268235	0.1701261809322642	0	0	1312929292929290	546031403689744	PDK3;PDK1
regulation of acyl-CoA biosynthetic process (GO:0050812)	2023-08-02	0.015625064135268235	0.1701261809322642	0	0	1312929292929290	546031403689744	PDK3;PDK1
atrial cardiac muscle cell to AV node cell signaling (GO:0086026)	2023-08-02	0.015625064135268235	0.1701261809322642	0	0	1312929292929290	546031403689744	SCN5A;SCN3B
regulation of oxidative stress-induced neuron death (GO:1903203)	2023-08-02	0.015625064135268235	0.1701261809322642	0	0	1312929292929290	546031403689744	REST;TLR4
forebrain neuron development (GO:0021884)	2023-08-02	0.015625064135268235	0.1701261809322642	0	0	1312929292929290	546031403689744	ROBO2;WNT5A
negative regulation of cAMP-dependent protein kinase activity (GO:2000480)	2023-08-02	0.015625064135268235	0.1701261809322642	0	0	1312929292929290	546031403689744	PKIB;SIRT1
negative regulation of regulated secretory pathway (GO:1903306)	2023-08-02	0.015625064135268235	0.1701261809322642	0	0	1312929292929290	546031403689744	REST;RAP1A
peptidyl-lysine deacetylation (GO:0034983)	2023-08-02	0.015625064135268235	0.1701261809322642	0	0	1312929292929290	546031403689744	HDAC4;SIRT1
peptidyl-serine autophosphorylation (GO:0036289)	2023-08-02	0.015625064135268235	0.1701261809322642	0	0	1312929292929290	546031403689744	PIKFYVE;DYRK1A
positive regulation of adaptive immune response (GO:0002821)	2023-08-02	0.015625064135268235	0.1701261809322642	0	0	1312929292929290	546031403689744	IL6ST;SIRT1
positive regulation of myeloid cell apoptotic process (GO:0033034)	2023-08-02	0.015625064135268235	0.1701261809322642	0	0	1312929292929290	546031403689744	MEF2C;SIRT1
postsynaptic density organization (GO:0097106)	2023-08-02	0.015625064135268235	0.1701261809322642	0	0	1312929292929290	546031403689744	NLGN1;PTEN
positive regulation of protein ubiquitination (GO:0031398)	1982-06-01	0.016341829156015456	0.17609812955722587	0	0	3.12365e+16	1.28508e+16	NDFIP2;DCUN1D5;TRAF6;CUL3;UBE3A;MALT1
cell projection assembly (GO:0030031)	2022-03-01	0.016533656547381814	0.17609812955722587	0	0	6227572981035580	2.55477e+16	CDC42;PARVA;RHOQ
cellular response to nerve growth factor stimulus (GO:1990090)	2022-03-01	0.016533656547381814	0.17609812955722587	0	0	6227572981035580	2.55477e+16	NTRK2;RAP1A;NTRK3
positive regulation of dendritic spine development (GO:0060999)	2022-03-01	0.016533656547381814	0.17609812955722587	0	0	6227572981035580	2.55477e+16	NLGN1;CAPRIN1;CPEB3
negative regulation of signal transduction (GO:0009968)	13/267	0.016574819777350893	0.17609812955722587	0	0	2.03551e+16	834531238505147	OTUD4;PRKCB;IRS1;DCC;PTEN;APLN;MOSMO;RPS6KB1;GRB10;SPRY3;SOST;VGLL4;TRABD2B
regulation of cell cycle process (GO:0010564)	7/106	0.016610674631993644	0.17609812955722587	0	0	2.8	1.14736e+16	SH3GLB1;CDC42;UVRAG;ZFYVE26;AHCTF1;HMGA2;RAB11A
regulation of phosphatidylinositol 3-kinase signaling (GO:0014066)	7/106	0.016610674631993644	0.17609812955722587	0	0	2.8	1.14736e+16	NTRK2;NTRK3;PTEN;PIP5K1A;CBL;SIRT1;IGF1R
cellular response to metal ion (GO:0071248)	8/131	0.01669968464170303	0.17637869172135784	0	0	2577684672552240	1.05488e+16	MAPK9;MEF2C;CLIC4;NLGN1;PRKAA1;KCNA1;WNT5A;SCN5A
mitotic spindle organization (GO:0007052)	9/157	0.016796023614761336	0.17673427833442898	0	0	2411871400088610	9856385283684460	MECP2;PPP1CC;AHCTF1;STAG2;TAOK1;NSL1;RAB11A;NDEL1;CLASP2
regulation of osteoblast differentiation (GO:0045667)	1983-06-01	0.017258014320900926	0.18072970570998073	0	0	3082921152167580	1251505258170220	FBN2;WWTR1;MEF2C;REST;CDK6;IL6ST
axonogenesis (GO:0007409)	12/240	0.017303907993508793	0.18072970570998073	0	0	2.0917e+16	8485649651691360	ROBO2;KLF7;SHC3;SLITRK2;DCC;WNT5A;GRB10;PTEN;FRS2;PAK3;EFNA5;DSCAML1
response to calcium ion (GO:0051592)	7/107	0.017406643432307477	0.1811318615465206	0	0	2771857142857140	1.12285e+16	MEF2C;CLIC4;NLGN1;PRKAA1;WNT5A;KCNMA1;SCN5A
negative regulation of response to stimulus (GO:0048585)	1961-05-01	0.017665369495542056	0.18314831609348747	0	0	3.52914e+16	1.42442e+16	KLF7;CDK6;DDAH1;HMGA2;SIRT1
RNA metabolic process (GO:0016070)	8/133	0.018131943372504566	0.18534817033711332	0	0	2.53618e+16	1017028470532880	HNRNPA3;NCBP2;PAPOLG;CELF2;PAPOLA;RBMS1;ADAR;RBMS2
cellular protein localization (GO:0034613)	15/329	0.018167070831732853	0.18534817033711332	0	0	1901809075772390	7622725812681150	RIC1;SAR1A;WNT5A;SNX13;SEPTIN6;SEPTIN14;RAB22A;ARL4A;RAB31;RRAGD;TBC1D30;DMD;ARL5A;TBC1D15;CNTLN
response to insulin (GO:0032868)	1984-06-01	0.018208895563044895	0.18534817033711332	0	0	3043239855867140	1.21907e+16	RAB31;RPS6KB1;IRS1;SIRT1;RHOQ;FOXO1
negative regulation of transmembrane receptor protein serine/threonine kinase signaling pathway (GO:0090101)	7/108	0.018229126781951464	0.18534817033711332	0	0	2.74427e+16	1.09901e+16	ZNF451;CD109;SOST;SKIL;SIRT1;TGFBR1;HIPK2
positive regulation of gene expression (GO:0010628)	20/482	0.01825734519924834	0.18534817033711332	0	0	1.72806e+16	6917757899005230	NTRK2;MEF2C;PRKAA1;CELF1;CITED2;NTRK3;WNT5A;DYRK1A;HMGA2;PAX6;TENT4B;TGFBR1;MAPK9;NWD1;RPS6KB1;DNMT3B;CPEB3;PPARGC1A;TLR4;RBMS3
regulation of filopodium assembly (GO:0051489)	1941-04-01	0.018469090732173347	0.18534817033711332	0	0	4268625623595190	1703888813606570	CDC42;GPM6A;NLGN1;RHOQ
regulation of G0 to G1 transition (GO:0070316)	1941-04-01	0.018469090732173347	0.18534817033711332	0	0	4268625623595190	1703888813606570	CBX5;RBBP4;YAF2;PHC3
keratinocyte differentiation (GO:0030216)	1941-04-01	0.018469090732173347	0.18534817033711332	0	0	4268625623595190	1703888813606570	CLIC4;JAG1;WNT5A;PIP5K1A
positive regulation of biomineral tissue development (GO:0070169)	1941-04-01	0.018469090732173347	0.18534817033711332	0	0	4268625623595190	1703888813606570	FBN2;MEF2C;ATP2B1;GPM6B
positive regulation of cell cycle G2/M phase transition (GO:1902751)	2023-03-01	0.018669919270580624	0.18603947824394826	0	0	5915890688259100	2355022402178740	MECP2;CCND1;RAB11A
positive regulation of mRNA processing (GO:0050685)	2023-03-01	0.018669919270580624	0.18603947824394826	0	0	5915890688259100	2355022402178740	NCBP2;CELF4;CDC73
modulation of chemical synaptic transmission (GO:0050804)	7/109	0.01907853960077363	0.18944183688092125	0	0	2.71723e+16	1.0758e+16	SLC4A8;MEF2C;NLGN1;GRIK5;PTEN;EIF4EBP2;DLGAP1
regulation of peroxisome proliferator activated receptor signaling pathway (GO:0035358)	2023-09-02	0.019762010466554004	0.1928334585317726	0	0	1.12531e+16	4415710479215240	CITED2;SIRT1
galactose metabolic process (GO:0006012)	2023-09-02	0.019762010466554004	0.1928334585317726	0	0	1.12531e+16	4415710479215240	PGM2;PGM2L1
response to leptin (GO:0044321)	2023-09-02	0.019762010466554004	0.1928334585317726	0	0	1.12531e+16	4415710479215240	CCND1;SIRT1
positive regulation of extracellular matrix assembly (GO:1901203)	2023-09-02	0.019762010466554004	0.1928334585317726	0	0	1.12531e+16	4415710479215240	PHLDB2;CLASP2
positive regulation of macrophage cytokine production (GO:0060907)	2023-09-02	0.019762010466554004	0.1928334585317726	0	0	1.12531e+16	4415710479215240	WNT5A;SIRT1
histone H3 acetylation (GO:0043966)	1942-04-01	0.020023493780393805	0.19301370109286636	0	0	4.15608e+16	1.62538e+16	BRPF3;KAT6A;JADE3;JADE2
positive regulation of epithelial to mesenchymal transition (GO:0010718)	1942-04-01	0.020023493780393805	0.19301370109286636	0	0	4.15608e+16	1.62538e+16	TCF7L2;WWTR1;JAG1;TGFBR1
actin cytoskeleton reorganization (GO:0031532)	1963-05-01	0.020054260432698527	0.19301370109286636	0	0	3407099803756650	1.33194e+16	THSD7B;PIP5K1A;PARVA;ATP2C1;CDC42BPA
positive regulation of DNA metabolic process (GO:0051054)	1963-05-01	0.020054260432698527	0.19301370109286636	0	0	3407099803756650	1.33194e+16	OTUD4;MECP2;RNF168;ATRX;SIRT1
regulation of cell growth (GO:0001558)	11/217	0.02020444408354699	0.1937977289646344	0	0	2.12021e+16	827274927017034	MINAR1;CDC42;RPS6KA3;USP47;DCUN1D5;SERTAD2;APBB2;PRDM11;SIRT1;VGLL4;TGFBR1
protein localization to plasma membrane (GO:0072659)	8/136	0.02044230214435507	0.19541454931213997	0	0	2.47635e+16	9633388900269620	RAB3B;RAP1A;FCHO2;PIP5K1A;SCN3B;RAPGEF6;RAB11A;CLASP2
mammary gland development (GO:0030879)	2024-03-01	0.02095177879263767	0.19893608146544858	0	0	5633892423366100	2.1778e+16	ERBB4;PRLR;APLN
negative regulation of protein depolymerization (GO:1901880)	2024-03-01	0.02095177879263767	0.19893608146544858	0	0	5633892423366100	2.1778e+16	TAOK1;HDGFL3;CLASP2
regulation of transcription initiation from RNA polymerase II promoter (GO:0060260)	1964-05-01	0.02132414690936798	0.20111737218868797	0	0	3349180101970510	1.28874e+16	MECP2;ZNF451;TCF7L2;CCND1;PTEN
negative regulation of cell cycle process (GO:0010948)	1964-05-01	0.02132414690936798	0.20111737218868797	0	0	3349180101970510	1.28874e+16	CBX5;RBBP4;DMRT1;YAF2;PHC3
negative regulation of Wnt signaling pathway (GO:0030178)	10/191	0.021420930603170133	0.20135674766979925	0	0	2.19202e+16	8424781235658900	WWTR1;TCF7L2;CUL3;WNT5A;GRB10;SOST;MLLT3;TRABD2B;VGLL4;RBMS3
cellular response to glucose starvation (GO:0042149)	1943-04-01	0.02165611639959141	0.20221936505578733	0	0	4049305663910120	1.55188e+16	SH3GLB1;PRKAA1;FOXO3;CPEB4
positive regulation of axonogenesis (GO:0050772)	1943-04-01	0.02165611639959141	0.20221936505578733	0	0	4049305663910120	1.55188e+16	CHODL;ROBO2;MACF1;NTRK2
positive regulation of neuron projection development (GO:0010976)	1988-06-01	0.022370353567288125	0.20819933023020631	0	0	2.89419e+16	1.0998e+16	NTRK2;RAP1A;FUT9;NTRK3;CAPRIN1;WNT5A
regulation of cell-matrix adhesion (GO:0001952)	1965-05-01	0.022645263917332792	0.20869164786561592	0	0	3293191056910560	1.2474e+16	MACF1;JAG1;CDK6;EFNA5;GPM6B
regulation of RNA metabolic process (GO:0051252)	1965-05-01	0.022645263917332792	0.20869164786561592	0	0	3293191056910560	1.2474e+16	MBNL2;CELF1;ZNF326;MBNL3;GRSF1
protein autoubiquitination (GO:0051865)	1965-05-01	0.022645263917332792	0.20869164786561592	0	0	3293191056910560	1.2474e+16	RNF11;UHRF1;TRAF6;CUL3;UBE3A
regulation of MAPK cascade (GO:0043408)	9/166	0.02318836030964852	0.2115072906972669	0	0	2.27255e+16	8554131638161640	NTRK2;NTRK3;TAOK1;STYX;LIF;SPRY3;PRDM11;PAK3;IGF1R
positive regulation of osteoblast differentiation (GO:0045669)	1944-04-01	0.02336783040310146	0.2115072906972669	0	0	3947870182555780	1482975970219810	FBN2;WWTR1;MEF2C;IL6ST
regulation of microtubule depolymerization (GO:0031114)	2025-03-01	0.023379521193806853	0.2115072906972669	0	0	5377530364372460	2.01974e+16	TAOK1;HDGFL3;CLASP2
regulation of cation channel activity (GO:2001257)	1989-06-01	0.023502806585735458	0.2115072906972669	0	0	2.85918e+16	1.07237e+16	MEF2C;NLGN1;CACNB4;FGF14;PDE4D;DMD
protein localization to cell periphery (GO:1990778)	8/140	0.023838095838715233	0.2115072906972669	0	0	2.40082e+16	8970585167462540	RAB3B;RAP1A;FCHO2;PIP5K1A;SCN3B;RAPGEF6;RAB11A;CLASP2
regulation of actin filament-based movement (GO:1903115)	2023-10-02	0.0243008376545796	0.2115072906972669	0	0	9845959595959590	3.65998e+16	PDE4D;SCN5A
regulation of bile acid biosynthetic process (GO:0070857)	2023-10-02	0.0243008376545796	0.2115072906972669	0	0	9845959595959590	3.65998e+16	CYP7A1;SIRT1
regulation of DNA methylation (GO:0044030)	2023-10-02	0.0243008376545796	0.2115072906972669	0	0	9845959595959590	3.65998e+16	MECP2;KMT2A
regulation of organ growth (GO:0046620)	2023-10-02	0.0243008376545796	0.2115072906972669	0	0	9845959595959590	3.65998e+16	WWC2;PTEN
regulation of type B pancreatic cell development (GO:2000074)	2023-10-02	0.0243008376545796	0.2115072906972669	0	0	9845959595959590	3.65998e+16	RFX3;FOXO1
histone H2B ubiquitination (GO:0033523)	2023-10-02	0.0243008376545796	0.2115072906972669	0	0	9845959595959590	3.65998e+16	WAC;CDC73
histone H4 deacetylation (GO:0070933)	2023-10-02	0.0243008376545796	0.2115072906972669	0	0	9845959595959590	3.65998e+16	HDAC4;REST
negative regulation of cAMP-mediated signaling (GO:0043951)	2023-10-02	0.0243008376545796	0.2115072906972669	0	0	9845959595959590	3.65998e+16	PDE11A;PDE4D
phagosome-lysosome fusion (GO:0090385)	2023-10-02	0.0243008376545796	0.2115072906972669	0	0	9845959595959590	3.65998e+16	PIKFYVE;ARL8B
positive regulation of behavior (GO:0048520)	2023-10-02	0.0243008376545796	0.2115072906972669	0	0	9845959595959590	3.65998e+16	MEF2C;NLGN1
positive regulation of vascular endothelial growth factor receptor signaling pathway (GO:0030949)	2023-10-02	0.0243008376545796	0.2115072906972669	0	0	9845959595959590	3.65998e+16	PRKCB;GRB10
presynaptic membrane assembly (GO:0097105)	2023-10-02	0.0243008376545796	0.2115072906972669	0	0	9845959595959590	3.65998e+16	NLGN1;PTEN
protein localization to endosome (GO:0036010)	2023-10-02	0.0243008376545796	0.2115072906972669	0	0	9845959595959590	3.65998e+16	TMEM30A;TOLLIP
positive regulation of autophagy (GO:0010508)	1990-06-01	0.02467307943027922	0.21355066380750673	0	0	2824992726214720	1.04582e+16	SH3GLB1;PRKAA1;WAC;FOXO3;SIRT1;FOXO1
positive regulation of cellular catabolic process (GO:0031331)	8/141	0.0247453318976979	0.21355066380750673	0	0	2382643725879110	8813681289813870	SH3GLB1;PFKFB2;PRKAA1;IRS1;FOXO3;GRSF1;FOXO1;VGLL4
cellular response to molecule of bacterial origin (GO:0071219)	7/115	0.0247627897393811	0.21355066380750673	0	0	2.56548e+16	94881909206702	MEF2C;CXCL9;FZD5;TRAF6;WNT5A;TLR4;CDC73
transmembrane receptor protein tyrosine kinase signaling pathway (GO:0007169)	17/404	0.024975566926341383	0.21472895954964238	0	0	1.74942e+16	6455104930319650	NTRK2;SHC3;IRS1;NCBP2;NTRK3;FRS2;EFNA5;CBL;PRLR;FOXO1;IGF1R;CDC42;ERBB4;CHN1;GRB10;PAK3;RHOQ
action potential (GO:0001508)	1945-04-01	0.02515941118952138	0.21565209591018325	0	0	3851382773462620	1.41828e+16	KCNA1;DMD;SCN5A;SCN3B
peptidyl-serine modification (GO:0018209)	9/169	0.025660605836847657	0.21847096547799866	0	0	2.2296e+16	8166567230749530	RPS6KA3;MAPK9;RPS6KB1;PRKCB;DYRK1A;PDK3;PKN2;TGFBR1;HIPK2
regulation of protein-containing complex assembly (GO:0043254)	7/116	0.025811659752179857	0.21847096547799866	0	0	2541808650065530	9295213665146030	SH3GLB1;CDC42;BCL2L11;SLF2;SAR1A;SOST;TRABD2B
regulation of chondrocyte differentiation (GO:0032330)	2026-03-01	0.02595311114720906	0.21847096547799866	0	0	51434606583348	1.87812e+16	TRPS1;SOX6;TGFBR1
hippo signaling (GO:0035329)	2026-03-01	0.02595311114720906	0.21847096547799866	0	0	51434606583348	1.87812e+16	WWTR1;TEAD1;TJP2
negative regulation of cell development (GO:0010721)	2026-03-01	0.02595311114720906	0.21847096547799866	0	0	51434606583348	1.87812e+16	REST;PAX6;HOOK3
positive regulation of interleukin-2 production (GO:0032743)	2026-03-01	0.02595311114720906	0.21847096547799866	0	0	51434606583348	1.87812e+16	PDE4D;TRAF6;MALT1
positive regulation of multicellular organismal process (GO:0051240)	15/345	0.026394582743450478	0.22152596231110222	0	0	1808091286307050	657168224099915	WWTR1;NLGN1;WNT5A;EBF2;RFX3;SIRT1;PRLR;ADIPOR2;TGFBR1;IGF1R;REST;GRB10;SOX6;PPARGC1A;TAPT1
canonical Wnt signaling pathway (GO:0060070)	1968-05-01	0.026922380635791353	0.2242027626577446	0	0	3.13589e+16	1.13356e+16	TCF7L2;FZD3;FZD5;WNT5A;PTEN
regulation of translational initiation (GO:0006446)	1968-05-01	0.026922380635791353	0.2242027626577446	0	0	3.13589e+16	1.13356e+16	RPS6KB1;NCBP2;EIF4EBP2;EIF4G3;PAIP1
regulation of cellular protein localization (GO:1903827)	1946-04-01	0.027031538760153604	0.2242027626577446	0	0	3759490002897710	1.35746e+16	VCPIP1;PRKAA1;GPC6;NDEL1
regulation of fibroblast proliferation (GO:0048145)	1946-04-01	0.027031538760153604	0.2242027626577446	0	0	3759490002897710	1.35746e+16	CDK6;WNT5A;PEX2;CDC73
negative regulation of mitotic cell cycle phase transition (GO:1901991)	1992-06-01	0.027128915626901142	0.22435056324885988	0	0	2759011035854680	9952180791378370	USP47;CDK6;PTEN;ZNF655;CDC73;ZFP36L2
negative regulation of cell migration (GO:0030336)	8/144	0.027611459189256202	0.22767343542018273	0	0	2329724527847940	8362603048260910	CLIC4;JAG1;CITED2;PTEN;FOXO3;PHLDB2;SCAI;CLASP2
positive regulation of cell differentiation (GO:0045597)	12/258	0.028390933017769446	0.22888295816010965	0	0	1.93684e+16	6898403480926060	FBN2;CDC42;RPS6KA3;WWTR1;MAPK9;MEF2C;REST;RAP1A;CREBL2;SOX6;IL6ST;TGFBR1
regulation of epithelial cell proliferation (GO:0050678)	1993-06-01	0.028415349738637793	0.22888295816010965	0	0	2727157806025700	9710933865646880	TCF7L2;CDK6;UHRF1;PEX2;SCN5A;CDC73
synapse assembly (GO:0007416)	1969-05-01	0.028454615545264964	0.22888295816010965	0	0	3.08673e+16	1.09871e+16	GPM6A;NLGN1;FZD5;WNT5A;PTEN
peptidyl-tyrosine phosphorylation (GO:0018108)	1969-05-01	0.028454615545264964	0.22888295816010965	0	0	3.08673e+16	1.09871e+16	ABI2;ERBB4;DYRK1A;PRLR;IGF1R
regulation of cell junction assembly (GO:1901888)	2027-03-01	0.028672212988780543	0.22888295816010965	0	0	4928896761133600	1750658767843960	SETD5;MEF2C;RAP1A
cellular senescence (GO:0090398)	2027-03-01	0.028672212988780543	0.22888295816010965	0	0	4928896761133600	1750658767843960	KAT6A;HMGA2;SIRT1
positive regulation of mitotic cell cycle (GO:0045931)	2027-03-01	0.028672212988780543	0.22888295816010965	0	0	4928896761133600	1750658767843960	RPS6KB1;CUL3;PKN2
positive regulation of neuron death (GO:1901216)	1947-04-01	0.02898479885753052	0.22888295816010965	0	0	3671871314684650	1.3002e+16	REST;WNT5A;FOXO3;TLR4
calcineurin-NFAT signaling cascade (GO:0033173)	2023-11-02	0.029219101041716124	0.22888295816010965	0	0	8751515151515150	3091851351339460	NFAT5;NFATC3
regulation of gene expression by genetic imprinting (GO:0006349)	2023-11-02	0.029219101041716124	0.22888295816010965	0	0	8751515151515150	3091851351339460	MECP2;PCGF3
regulation of histone H3-K9 acetylation (GO:2000615)	2023-11-02	0.029219101041716124	0.22888295816010965	0	0	8751515151515150	3091851351339460	ZNF451;KMT2A
establishment of endothelial intestinal barrier (GO:0090557)	2023-11-02	0.029219101041716124	0.22888295816010965	0	0	8751515151515150	3091851351339460	RAPGEF6;TJP2
fatty acid homeostasis (GO:0055089)	2023-11-02	0.029219101041716124	0.22888295816010965	0	0	8751515151515150	3091851351339460	PRKAA1;SIRT1
insulin-like growth factor receptor signaling pathway (GO:0048009)	2023-11-02	0.029219101041716124	0.22888295816010965	0	0	8751515151515150	3091851351339460	IRS1;IGF1R
positive regulation of leukocyte apoptotic process (GO:2000108)	2023-11-02	0.029219101041716124	0.22888295816010965	0	0	8751515151515150	3091851351339460	MEF2C;SIRT1
positive regulation of neuroblast proliferation (GO:0002052)	2023-11-02	0.029219101041716124	0.22888295816010965	0	0	8751515151515150	3091851351339460	FZD3;DISC1
postsynapse assembly (GO:0099068)	2023-11-02	0.029219101041716124	0.22888295816010965	0	0	8751515151515150	3091851351339460	NLGN1;WNT5A
presynaptic membrane organization (GO:0097090)	2023-11-02	0.029219101041716124	0.22888295816010965	0	0	8751515151515150	3091851351339460	NLGN1;PTEN
hemopoiesis (GO:0030097)	1994-06-01	0.029741344551508564	0.231686717224459	0	0	2.69603e+16	94771256093786	JAG1;KMT2A;NCOA6;KAT6A;WNT5A;ZFP36L2
negative regulation of MAPK cascade (GO:0043409)	1994-06-01	0.029741344551508564	0.231686717224459	0	0	2.69603e+16	94771256093786	CNKSR3;PTEN;SPRY3;SYNJ2BP;TLR4;FOXO1
generation of neurons (GO:0048699)	10/202	0.030004032820707512	0.23308918059062034	0	0	2.06526e+16	724167349021677	GPM6A;NTRK2;MEF2C;FZD3;CDK6;FZD5;FUT9;WNT5A;DCX;DISC1
histone H4 acetylation (GO:0043967)	1948-04-01	0.031019684308627653	0.23824845408537992	0	0	3588235294117640	1.24624e+16	KMT2A;MSL2;JADE3;JADE2
positive regulation of endocytosis (GO:0045807)	1948-04-01	0.031019684308627653	0.23824845408537992	0	0	3588235294117640	1.24624e+16	CDC42;NLGN1;RAB31;CBL
positive regulation of macromolecule metabolic process (GO:0010604)	16/384	0.031383518507730766	0.23824845408537992	0	0	1.72964e+16	5987098852631230	NTRK2;MEF2C;PRKAA1;CITED2;CELF1;NTRK3;WNT5A;HMGA2;PAX6;TGFBR1;MAPK9;NWD1;DNMT3B;PPARGC1A;TLR4;RBMS3
cellular response to interleukin-6 (GO:0071354)	2028-03-01	0.03153621082168482	0.23824845408537992	0	0	4731497975708500	1.6355e+16	CBL;IL6ST;ST18
regulation of insulin secretion involved in cellular response to glucose stimulus (GO:0061178)	2028-03-01	0.03153621082168482	0.23824845408537992	0	0	4731497975708500	1.6355e+16	KLF7;STXBP4;EFNA5
regulation of plasma membrane bounded cell projection organization (GO:0120035)	2028-03-01	0.03153621082168482	0.23824845408537992	0	0	4731497975708500	1.6355e+16	PTEN;DISC1;NDEL1
regulation of protein transport (GO:0051223)	2028-03-01	0.03153621082168482	0.23824845408537992	0	0	4731497975708500	1.6355e+16	NDFIP2;STXBP5;NDEL1
regulation of small molecule metabolic process (GO:0062012)	2028-03-01	0.03153621082168482	0.23824845408537992	0	0	4731497975708500	1.6355e+16	PDK3;SIRT1;PDK1
ventricular septum morphogenesis (GO:0060412)	2028-03-01	0.03153621082168482	0.23824845408537992	0	0	4731497975708500	1.6355e+16	ROBO2;CITED2;TGFBR1
regulation of apoptotic process (GO:0042981)	27/742	0.03159640270325011	0.23824845408537992	0	0	1.50953e+16	5.21498e+16	PRKAA1;CSRNP3;CITED2;FOXO3;CBL;FOXO1;MALT1;IGF1R;FGD4;RPS6KA3;BCL2L11;TOMM70;USP47;MEF2C;EGR3;WNT5A;HMGA2;SIRT1;PRLR;REST;RPS6KB1;TRAF6;STK17B;KCNMA1;ANP32E;NAA15;IL6ST
regulation of G1/S transition of mitotic cell cycle (GO:2000045)	1971-05-01	0.03168197527731116	0.23824845408537992	0	0	2.99289e+16	1.03315e+16	CDK6;CCND1;PTEN;ZNF655;CDC73
histone acetylation (GO:0016573)	1971-05-01	0.03168197527731116	0.23824845408537992	0	0	2.99289e+16	1.03315e+16	PHF20L1;BRPF3;KAT6A;JADE3;JADE2
ubiquitin-dependent protein catabolic process (GO:0006511)	15/354	0.032097135804888856	0.2399377390536441	0	0	1.75926e+16	6050084018693230	NDFIP2;RNF11;UBXN2B;UHRF1;CUL3;CBL;SIRT1;RNF168;UBE2W;TBL1XR1;TOLLIP;PELI1;SPOPL;RNF150;UBQLN2
negative regulation of cell projection organization (GO:0031345)	1949-04-01	0.033136596492118975	0.2399377390536441	0	0	3508316430020280	1.19532e+16	MINAR1;DCC;PTEN;SPRY3
negative regulation of epithelial cell proliferation (GO:0050680)	1972-05-01	0.03337799833787168	0.2399377390536441	0	0	2.94806e+16	1.0023e+16	CDK6;NFIB;PEX2;SYNJ2BP;CDC73
negative regulation of supramolecular fiber organization (GO:1902904)	1972-05-01	0.03337799833787168	0.2399377390536441	0	0	2.94806e+16	1.0023e+16	TAOK1;DYRK1A;SSH2;HDGFL3;CLASP2
positive regulation of cold-induced thermogenesis (GO:0120162)	1997-06-01	0.03396048996382566	0.2399377390536441	0	0	2606745596562290	881746684209441	GRB10;EBF2;PRLR;ADIPOR2;PPARGC1A;IGF1R
regulation of anatomical structure morphogenesis (GO:0022603)	7/123	0.03401062311307553	0.2399377390536441	0	0	238756157635468	807254232603771	MEF2C;ABI2;CHN1;EFNA5;PAK3;PHLDB2;CLASP2
cellular response to organic substance (GO:0071310)	7/123	0.03401062311307553	0.2399377390536441	0	0	238756157635468	807254232603771	ROBO2;NCOA2;NFAT5;RPS6KB1;TRAF6;PTPN14;TGFBR1
positive regulation of epithelial cell proliferation (GO:0050679)	7/123	0.03401062311307553	0.2399377390536441	0	0	238756157635468	807254232603771	TCF7L2;EGR3;STXBP4;WNT5A;SCN5A;SIRT1;TGFBR1
brain development (GO:0007420)	8/150	0.034017262280747876	0.2399377390536441	0	0	2.23059e+16	7541387307279070	ROBO2;ZFHX3;NCOA6;NFIB;PTEN;UBE3A;SOX6;DSCAML1
response to cytokine (GO:0034097)	8/150	0.034017262280747876	0.2399377390536441	0	0	2.23059e+16	7541387307279070	HDAC4;NFAT5;TRAF6;LIFR;ADAR;IL6ST;AFF3;PTPN14
regulation of translation (GO:0006417)	9/178	0.03418760426029404	0.2399377390536441	0	0	2.10988e+16	7122726371421030	RPS6KA3;RPS6KB1;NCBP2;CAPRIN1;FOXO3;CPEB3;EIF4G3;GSPT1;PAIP1
calcineurin-mediated signaling (GO:0097720)	2023-12-02	0.034495219372937015	0.2399377390536441	0	0	7875959595959590	2651784034766770	NFAT5;NFATC3
regulation of hemopoiesis (GO:1903706)	2023-12-02	0.034495219372937015	0.2399377390536441	0	0	7875959595959590	2651784034766770	PURB;PRKCB
regulation of muscle system process (GO:0090257)	2023-12-02	0.034495219372937015	0.2399377390536441	0	0	7875959595959590	2651784034766770	KCNA1;PPP1R12B
regulation of pseudopodium assembly (GO:0031272)	2023-12-02	0.034495219372937015	0.2399377390536441	0	0	7875959595959590	2651784034766770	CDC42;CDC42EP3
glomerular visceral epithelial cell differentiation (GO:0072112)	2023-12-02	0.034495219372937015	0.2399377390536441	0	0	7875959595959590	2651784034766770	JAG1;PODXL
intrinsic apoptotic signaling pathway in response to oxidative stress (GO:0008631)	2023-12-02	0.034495219372937015	0.2399377390536441	0	0	7875959595959590	2651784034766770	GSKIP;PDK1
mitotic G1/S transition checkpoint signaling (GO:0044819)	2023-12-02	0.034495219372937015	0.2399377390536441	0	0	7875959595959590	2651784034766770	CCND1;WAC
negative regulation of fatty acid biosynthetic process (GO:0045717)	2023-12-02	0.034495219372937015	0.2399377390536441	0	0	7875959595959590	2651784034766770	ERLIN2;SIRT1
negative regulation of glucose transmembrane transport (GO:0010829)	2023-12-02	0.034495219372937015	0.2399377390536441	0	0	7875959595959590	2651784034766770	PRKCB;GRB10
negative regulation of histone acetylation (GO:0035067)	2023-12-02	0.034495219372937015	0.2399377390536441	0	0	7875959595959590	2651784034766770	ZNF451;SIRT1
neurotransmitter uptake (GO:0001504)	2023-12-02	0.034495219372937015	0.2399377390536441	0	0	7875959595959590	2651784034766770	SNAP25;SLC38A1
nuclear body organization (GO:0030575)	2023-12-02	0.034495219372937015	0.2399377390536441	0	0	7875959595959590	2651784034766770	SERBP1;HIPK2
phagolysosome assembly (GO:0001845)	2023-12-02	0.034495219372937015	0.2399377390536441	0	0	7875959595959590	2651784034766770	PIKFYVE;ARL8B
positive regulation of cellular senescence (GO:2000774)	2023-12-02	0.034495219372937015	0.2399377390536441	0	0	7875959595959590	2651784034766770	HMGA2;SIRT1
positive regulation of fatty acid oxidation (GO:0046321)	2023-12-02	0.034495219372937015	0.2399377390536441	0	0	7875959595959590	2651784034766770	IRS1;PPARGC1A
positive regulation of pseudopodium assembly (GO:0031274)	2023-12-02	0.034495219372937015	0.2399377390536441	0	0	7875959595959590	2651784034766770	CDC42;CDC42EP3
presynapse organization (GO:0099172)	2023-12-02	0.034495219372937015	0.2399377390536441	0	0	7875959595959590	2651784034766770	NLGN1;WNT5A
regulation of calcium ion transmembrane transporter activity (GO:1901019)	2029-03-01	0.03454422767935444	0.2399377390536441	0	0	4549283712239170	1.53107e+16	CACNB4;PDE4D;DMD
establishment of mitotic spindle localization (GO:0040001)	2029-03-01	0.03454422767935444	0.2399377390536441	0	0	4549283712239170	1.53107e+16	UBXN2B;CLASP2;NDEL1
positive regulation of viral genome replication (GO:0045070)	2029-03-01	0.03454422767935444	0.2399377390536441	0	0	4549283712239170	1.53107e+16	TOP2B;ADAR;PKN2
regulation of actin filament-based process (GO:0032970)	1973-05-01	0.03512945166134137	0.2428065041298595	0	0	2.90456e+16	9726548932948280	TAOK1;EFNA5;PAK3;RHOQ;GPM6B
insulin receptor signaling pathway (GO:0008286)	1973-05-01	0.03512945166134137	0.2428065041298595	0	0	2.90456e+16	9726548932948280	IRS1;GRB10;RHOQ;FOXO1;IGF1R
regulation of cellular component movement (GO:0051270)	1950-04-01	0.03533584693969475	0.2436359128849369	0	0	3.43187e+16	1.14723e+16	CDK6;ERBB4;PKN2;TGFBR1
mitotic nuclear division (GO:0140014)	1974-05-01	0.03693668826838079	0.25405234369959473	0	0	286231884057971	9441501696732230	STAG2;NSL1;RAB11A;NDEL1;CLASP2
mesenchymal cell differentiation (GO:0048762)	1951-04-01	0.03761765903427661	0.2561453142151519	0	0	3.35868e+16	1.10174e+16	MEF2C;WNT5A;HMGA2;TGFBR1
cardiac muscle cell action potential (GO:0086001)	1930-03-01	0.03769514375861278	0.2561453142151519	0	0	4380566801619430	1.43605e+16	DMD;SCN5A;SCN3B
cell projection organization (GO:0030030)	1930-03-01	0.03769514375861278	0.2561453142151519	0	0	4380566801619430	1.43605e+16	CDC42;PARVA;RHOQ
microtubule polymerization (GO:0046785)	1930-03-01	0.03769514375861278	0.2561453142151519	0	0	4380566801619430	1.43605e+16	HDGFL3;CLASP2;NDEL1
negative regulation of gene expression, epigenetic (GO:0045814)	1930-03-01	0.03769514375861278	0.2561453142151519	0	0	4380566801619430	1.43605e+16	RBBP4;MTF2;DNMT3B
circulatory system development (GO:0072359)	7/126	0.03800003539228755	0.25697865660971436	0	0	2327010804321720	7609716705146420	MEF2C;CITED2;NCOA6;ERBB4;NTRK3;PTEN;TGFBR1
negative regulation of cell growth (GO:0030308)	7/126	0.03800003539228755	0.25697865660971436	0	0	2327010804321720	7609716705146420	MINAR1;DCC;SERTAD2;APBB2;PRDM11;SIRT1;VGLL4
protein ubiquitination (GO:0016567)	20/525	0.03975456044561273	0.2573972902935893	0	0	1.57735e+16	5087002806128860	RNF11;MARCHF1;UHRF1;CUL3;MSL2;UBE3A;PEX2;DTX4;CBL;SIRT1;CDC73;FBXL20;RNF168;UBE2W;VCPIP1;HECTD2;TRAF6;PELI1;WAC;CUL4B
cartilage development (GO:0051216)	1952-04-01	0.0399821698470373	0.2573972902935893	0	0	3.28854e+16	1.05869e+16	MEF2C;NFIB;HMGA2;SOX6
regulation of exocytosis (GO:0017157)	1952-04-01	0.0399821698470373	0.2573972902935893	0	0	3.28854e+16	1.05869e+16	RAB3B;CADPS2;STXBP5;CLASP2
myeloid cell differentiation (GO:0030099)	1952-04-01	0.0399821698470373	0.2573972902935893	0	0	3.28854e+16	1.05869e+16	NCOA6;KAT6A;FLVCR1;HIPK2
atrial cardiac muscle cell action potential (GO:0086014)	2013-02-01	0.04010844591762879	0.2573972902935893	0	0	7.1596e+16	2.30265e+16	SCN5A;SCN3B
DNA replication-independent nucleosome organization (GO:0034724)	2013-02-01	0.04010844591762879	0.2573972902935893	0	0	7.1596e+16	2.30265e+16	RBBP4;ATRX
regulation of protein acetylation (GO:1901983)	2013-02-01	0.04010844591762879	0.2573972902935893	0	0	7.1596e+16	2.30265e+16	TAOK1;SIRT1
regulation of protein exit from endoplasmic reticulum (GO:0070861)	2013-02-01	0.04010844591762879	0.2573972902935893	0	0	7.1596e+16	2.30265e+16	TMEM30A;SAR1A
glucan biosynthetic process (GO:0009250)	2013-02-01	0.04010844591762879	0.2573972902935893	0	0	7.1596e+16	2.30265e+16	PGM2;PGM2L1
glycogen biosynthetic process (GO:0005978)	2013-02-01	0.04010844591762879	0.2573972902935893	0	0	7.1596e+16	2.30265e+16	PGM2;PGM2L1
lipid oxidation (GO:0034440)	2013-02-01	0.04010844591762879	0.2573972902935893	0	0	7.1596e+16	2.30265e+16	ADIPOR2;PPARGC1A
UV-damage excision repair (GO:0070914)	2013-02-01	0.04010844591762879	0.2573972902935893	0	0	7.1596e+16	2.30265e+16	SIRT1;CUL4B
negative regulation by host of viral transcription (GO:0043922)	2013-02-01	0.04010844591762879	0.2573972902935893	0	0	7.1596e+16	2.30265e+16	REST;HMGA2
negative regulation of alcohol biosynthetic process (GO:1902931)	2013-02-01	0.04010844591762879	0.2573972902935893	0	0	7.1596e+16	2.30265e+16	REST;ERLIN2
negative regulation of hippo signaling (GO:0035331)	2013-02-01	0.04010844591762879	0.2573972902935893	0	0	7.1596e+16	2.30265e+16	WWC2;VGLL4
negative regulation of histone methylation (GO:0031061)	2013-02-01	0.04010844591762879	0.2573972902935893	0	0	7.1596e+16	2.30265e+16	MTF2;DNMT3B
positive regulation of cell aging (GO:0090343)	2013-02-01	0.04010844591762879	0.2573972902935893	0	0	7.1596e+16	2.30265e+16	HMGA2;SIRT1
positive regulation of insulin receptor signaling pathway (GO:0046628)	2013-02-01	0.04010844591762879	0.2573972902935893	0	0	7.1596e+16	2.30265e+16	IRS1;SIRT1
positive regulation of protein acetylation (GO:1901985)	2013-02-01	0.04010844591762879	0.2573972902935893	0	0	7.1596e+16	2.30265e+16	PRKAA1;TAOK1
positive regulation of protein exit from endoplasmic reticulum (GO:0070863)	2013-02-01	0.04010844591762879	0.2573972902935893	0	0	7.1596e+16	2.30265e+16	TMEM30A;SAR1A
positive regulation of ruffle assembly (GO:1900029)	2013-02-01	0.04010844591762879	0.2573972902935893	0	0	7.1596e+16	2.30265e+16	NLGN1;NDEL1
membrane organization (GO:0061024)	11/242	0.04012989293934306	0.2573972902935893	0	0	1.8883e+16	6.07208e+16	SH3GLB1;SAR1A;UBXN2B;DNAJC6;WNT5A;FCHO2;TOR1AIP2;ATP2C1;CBL;AGFG1;PLEKHA8
positive regulation of cell cycle process (GO:0090068)	6/101	0.040161279336588404	0.2573972902935893	0	0	2496473362632650	8025792253277550	CDC42;UBXN2B;DMRT1;CUL3;ATRX;PKN2
regulation of epithelial to mesenchymal transition (GO:0010717)	1976-05-01	0.04071973130966766	0.25857957742278803	0	0	2781403870376730	8903392013335010	WWTR1;PTEN;PHLDB2;TGFBR1;CLASP2
microtubule cytoskeleton organization involved in mitosis (GO:1902850)	7/128	0.04082346728551784	0.25857957742278803	0	0	2.28831e+16	7319160780308280	MECP2;PPP1CC;AHCTF1;TAOK1;NSL1;NDEL1;CLASP2
plasma membrane bounded cell projection organization (GO:0120036)	7/128	0.04082346728551784	0.25857957742278803	0	0	2.28831e+16	7319160780308280	GPM6A;NLGN1;RASGRF1;FRY;HDGFL3;GPM6B;RAB11A
activation of protein kinase B activity (GO:0032148)	1931-03-01	0.040987613868080225	0.25857957742278803	0	0	4.2239e+16	1.34932e+16	OSBPL8;NTRK3;WNT5A
regulation of cellular component size (GO:0032535)	1931-03-01	0.040987613868080225	0.25857957742278803	0	0	4.2239e+16	1.34932e+16	RAB3B;PTEN;RAB22A
regulation of cellular senescence (GO:2000772)	1931-03-01	0.040987613868080225	0.25857957742278803	0	0	4.2239e+16	1.34932e+16	CDK6;HMGA2;SIRT1
negative regulation of proteasomal ubiquitin-dependent protein catabolic process (GO:0032435)	1931-03-01	0.040987613868080225	0.25857957742278803	0	0	4.2239e+16	1.34932e+16	STYX;WAC;UCHL5
negative regulation of multicellular organismal process (GO:0051241)	10/214	0.041870802004305395	0.2629747475548802	0	0	1942565527237580	6164083941540570	KLF7;MEF2C;NFIB;WWC2;PTEN;ACOT13;SOST;ATP2B1;TLR4;ELAPOR2
positive regulation of protein modification process (GO:0031401)	10/214	0.041870802004305395	0.2629747475548802	0	0	1942565527237580	6164083941540570	NTRK2;CCND1;ERBB4;TAOK1;NTRK3;DYRK1A;CAMTA1;EFNA5;SIRT1;TRABD2B
intracellular protein transport (GO:0006886)	14/336	0.04219441564035129	0.26413023922332535	0	0	1.72662e+16	5465553168722010	NLGN1;RIC1;SAR1A;SNX13;RAB22A;IPO5;ARL4A;IPO9;RAB31;NUP50;XPO5;TBC1D30;ARL5A;TBC1D15
cellular response to insulin stimulus (GO:0032869)	7/129	0.042285013925098903	0.26413023922332535	0	0	226943793911007	7178964177822200	RAB31;RPS6KB1;IRS1;GRB10;FOXO1;RHOQ;IGF1R
epidermal cell differentiation (GO:0009913)	1953-04-01	0.04242943204544907	0.26413023922332535	0	0	3.22126e+16	1.01789e+16	CLIC4;JAG1;WNT5A;PIP5K1A
positive regulation of macroautophagy (GO:0016239)	1953-04-01	0.04242943204544907	0.26413023922332535	0	0	3.22126e+16	1.01789e+16	SH3GLB1;UVRAG;WAC;SIRT1
positive regulation of endothelial cell proliferation (GO:0001938)	1977-05-01	0.0426960519894863	0.2646216848579151	0	0	2.74263e+16	8649298535712490	EGR3;WNT5A;SIRT1;TGFBR1;APLN
positive regulation of phosphatidylinositol 3-kinase signaling (GO:0014068)	1977-05-01	0.0426960519894863	0.2646216848579151	0	0	2.74263e+16	8649298535712490	NTRK2;NTRK3;CBL;SIRT1;IGF1R
cellular response to organonitrogen compound (GO:0071417)	6/103	0.043513379691747345	0.2690959007252796	0	0	2.44475e+16	7663518451711570	MEF2C;RAP1A;RRAGD;CPEB3;IPO5;CPEB4
cellular response to starvation (GO:0009267)	8/158	0.044029543191697405	0.27047818767897286	0	0	2110756646216760	6591670182423860	SH3GLB1;PRKAA1;BMT2;RRAGD;FOXO3;SIRT1;FOXO1;CPEB4
regulation of cellular biosynthetic process (GO:0031326)	1932-03-01	0.04442008394543318	0.27047818767897286	0	0	4078039927404710	1.26993e+16	ADIPOR2;CYP7A1;SIRT1
establishment or maintenance of epithelial cell apical/basal polarity (GO:0045197)	1932-03-01	0.04442008394543318	0.27047818767897286	0	0	4078039927404710	1.26993e+16	CDC42;SYNJ2BP;PARD3B
membrane depolarization (GO:0051899)	1932-03-01	0.04442008394543318	0.27047818767897286	0	0	4078039927404710	1.26993e+16	CACNB4;SCN5A;SCN3B
negative regulation of developmental growth (GO:0048640)	1932-03-01	0.04442008394543318	0.27047818767897286	0	0	4078039927404710	1.26993e+16	DCC;WWC2;PTEN
negative regulation of protein serine/threonine kinase activity (GO:0071901)	1978-05-01	0.04472918477765035	0.27047818767897286	0	0	2.70492e+16	840454368004657	PKIB;PTEN;SPRY3;SIRT1;IPO5
response to lipopolysaccharide (GO:0032496)	8/159	0.04540385638207721	0.27047818767897286	0	0	2.09667e+16	6483234731532250	RPS6KA3;MEF2C;CXCL9;TRAF6;WNT5A;PELI1;TLR4;CDC73
aorta development (GO:0035904)	2014-02-01	0.046038840455995385	0.27047818767897286	0	0	6562626262626260	2020153476465600	ROBO2;JAG1
regulation of cAMP-dependent protein kinase activity (GO:2000479)	2014-02-01	0.046038840455995385	0.27047818767897286	0	0	6562626262626260	2020153476465600	PKIB;SIRT1
regulation of chromatin organization (GO:1902275)	2014-02-01	0.046038840455995385	0.27047818767897286	0	0	6562626262626260	2020153476465600	SETD5;MLLT3
regulation of gastrulation (GO:0010470)	2014-02-01	0.046038840455995385	0.27047818767897286	0	0	6562626262626260	2020153476465600	PHLDB2;CLASP2
regulation of macrophage cytokine production (GO:0010935)	2014-02-01	0.046038840455995385	0.27047818767897286	0	0	6562626262626260	2020153476465600	WNT5A;SIRT1
covalent chromatin modification (GO:0016569)	2014-02-01	0.046038840455995385	0.27047818767897286	0	0	6562626262626260	2020153476465600	SETD5;SIRT1
heterochromatin organization (GO:0070828)	2014-02-01	0.046038840455995385	0.27047818767897286	0	0	6562626262626260	2020153476465600	HMGA2;SIRT1
sequestering of extracellular ligand from receptor (GO:0035581)	2014-02-01	0.046038840455995385	0.27047818767897286	0	0	6562626262626260	2020153476465600	FBN2;LTBP1
synaptic membrane adhesion (GO:0099560)	2014-02-01	0.046038840455995385	0.27047818767897286	0	0	6562626262626260	2020153476465600	SLITRK2;GPC6
microvillus organization (GO:0032528)	2014-02-01	0.046038840455995385	0.27047818767897286	0	0	6562626262626260	2020153476465600	RAP1A;RAPGEF6
ncRNA transcription (GO:0098781)	2014-02-01	0.046038840455995385	0.27047818767897286	0	0	6562626262626260	2020153476465600	CAVIN1;SPIN1
negative regulation of DNA damage response, signal transduction by p53 class mediator (GO:0043518)	2014-02-01	0.046038840455995385	0.27047818767897286	0	0	6562626262626260	2020153476465600	DYRK1A;SIRT1
negative regulation of fibroblast growth factor receptor signaling pathway (GO:0040037)	2014-02-01	0.046038840455995385	0.27047818767897286	0	0	6562626262626260	2020153476465600	SPRY3;APLN
neuron fate commitment (GO:0048663)	2014-02-01	0.046038840455995385	0.27047818767897286	0	0	6562626262626260	2020153476465600	PAX6;TGFBR1
positive regulation of cardiac muscle cell proliferation (GO:0060045)	2014-02-01	0.046038840455995385	0.27047818767897286	0	0	6562626262626260	2020153476465600	MEF2C;ERBB4
positive regulation of cellular response to insulin stimulus (GO:1900078)	2014-02-01	0.046038840455995385	0.27047818767897286	0	0	6562626262626260	2020153476465600	IRS1;SIRT1
positive regulation of protein-containing complex disassembly (GO:0043243)	2014-02-01	0.046038840455995385	0.27047818767897286	0	0	6562626262626260	2020153476465600	UVRAG;IGF1R
axon development (GO:0061564)	1979-05-01	0.046819291857659824	0.27392199800539563	0	0	2668232256646890	8168686169187780	KLF7;SLITRK2;DCC;PAK3;DSCAML1
regulation of neuron differentiation (GO:0045664)	1979-05-01	0.046819291857659824	0.27392199800539563	0	0	2668232256646890	8168686169187780	MOSMO;MEF2C;NLGN1;ZFHX3;REST
positive regulation of apoptotic process (GO:0043065)	13/310	0.047011348338645204	0.27447619526910866	0	0	1.73691e+16	5310384083031730	CSRNP3;HMGA2;PRDM11;FOXO3;SIRT1;FOXO1;TGFBR1;FGD4;REST;BCL2L11;STK17B;TRAF6;KCNMA1
cellular response to lipid (GO:0071396)	10/219	0.04764839449254413	0.2776208108863108	0	0	1.8956e+16	5770033206508080	MEF2C;CXCL9;IRS1;TRAF6;WNT5A;PDK3;LCOR;NR3C1;TLR4;CDC73
regulation of histone acetylation (GO:0035065)	1933-03-01	0.047990806849687206	0.27789337847252144	0	0	3941902834008090	1.19706e+16	SETD5;KMT2A;PPARGC1A
negative regulation of smooth muscle cell proliferation (GO:0048662)	1933-03-01	0.047990806849687206	0.27789337847252144	0	0	3941902834008090	1.19706e+16	MEF2C;PTEN;APLN
positive regulation of ATP metabolic process (GO:1903580)	1933-03-01	0.047990806849687206	0.27789337847252144	0	0	3941902834008090	1.19706e+16	PFKFB2;PRKAA1;PPARGC1A
RNA export from nucleus (GO:0006405)	6/106	0.04886126224110684	0.28235401540967475	0	0	2371038696537670	7157621386118260	FYTTD1;NCBP2;NUP50;XPO5;SRSF1;AGFG1
negative regulation of cellular response to growth factor stimulus (GO:0090288)	1980-05-01	0.04896649789673902	0.28238348480328024	0	0	2632520325203250	7.94131e+16	SPRY3;SOST;SKIL;APLN;HIPK2
positive regulation of interleukin-1 beta production (GO:0032731)	1956-04-01	0.050267029894023756	0.2892918863288714	0	0	3034950850366670	9075734886942690	FZD5;WNT5A;TLR4;MALT1
protein modification by small protein conjugation (GO:0032446)	16/409	0.0505465285153068	0.29014492673994297	0	0	1.6175e+16	4827998828054710	ZNF451;DCUN1D5;UHRF1;CUL3;MSL2;PEX2;DTX4;CBL;SIRT1;CDC73;RNF168;VCPIP1;UBE2W;NUP50;WAC;CUL4B
cardiac muscle contraction (GO:0060048)	1934-03-01	0.051697857382192666	0.29014492673994297	0	0	3.81455e+16	1.13e+16	DMD;SCN5A;SCN3B
phosphatidylinositol 3-kinase signaling (GO:0014065)	1934-03-01	0.051697857382192666	0.29014492673994297	0	0	3.81455e+16	1.13e+16	IRS1;PTEN;IGF1R
regulation of cytoplasmic translation (GO:2000765)	2015-02-01	0.05226724212194717	0.29014492673994297	0	0	6057498057498050	178780116291419	CPEB3;CPEB4
central nervous system neuron development (GO:0021954)	2015-02-01	0.05226724212194717	0.29014492673994297	0	0	6057498057498050	178780116291419	NTRK2;PTEN
regulation of nuclear-transcribed mRNA catabolic process, deadenylation-dependent decay (GO:1900151)	2015-02-01	0.05226724212194717	0.29014492673994297	0	0	6057498057498050	178780116291419	CPEB3;ZFP36L2
regulation of nuclear-transcribed mRNA poly(A) tail shortening (GO:0060211)	2015-02-01	0.05226724212194717	0.29014492673994297	0	0	6057498057498050	178780116291419	CPEB3;TENT4B
glucan catabolic process (GO:0009251)	2015-02-01	0.05226724212194717	0.29014492673994297	0	0	6057498057498050	178780116291419	PGM2;PGM2L1
glycogen catabolic process (GO:0005980)	2015-02-01	0.05226724212194717	0.29014492673994297	0	0	6057498057498050	178780116291419	PGM2;PGM2L1
histone H4-K5 acetylation (GO:0043981)	2015-02-01	0.05226724212194717	0.29014492673994297	0	0	6057498057498050	178780116291419	JADE3;JADE2
histone H4-K8 acetylation (GO:0043982)	2015-02-01	0.05226724212194717	0.29014492673994297	0	0	6057498057498050	178780116291419	JADE3;JADE2
macrophage differentiation (GO:0030225)	2015-02-01	0.05226724212194717	0.29014492673994297	0	0	6057498057498050	178780116291419	CDC42;SIRT1
microvillus assembly (GO:0030033)	2015-02-01	0.05226724212194717	0.29014492673994297	0	0	6057498057498050	178780116291419	RAP1A;RAPGEF6
neurotrophin TRK receptor signaling pathway (GO:0048011)	2015-02-01	0.05226724212194717	0.29014492673994297	0	0	6057498057498050	178780116291419	NTRK2;FRS2
peptidyl-tyrosine autophosphorylation (GO:0038083)	2015-02-01	0.05226724212194717	0.29014492673994297	0	0	6057498057498050	178780116291419	DYRK1A;IGF1R
positive regulation of chromatin organization (GO:1905269)	2015-02-01	0.05226724212194717	0.29014492673994297	0	0	6057498057498050	178780116291419	ATRX;MIER1
positive regulation of histone H3-K4 methylation (GO:0051571)	2015-02-01	0.05226724212194717	0.29014492673994297	0	0	6057498057498050	178780116291419	KMT2A;DNMT3B
positive regulation of nuclear-transcribed mRNA catabolic process, deadenylation-dependent decay (GO:1900153)	2015-02-01	0.05226724212194717	0.29014492673994297	0	0	6057498057498050	178780116291419	CPEB3;ZFP36L2
heart development (GO:0007507)	8/164	0.05269622403047715	0.291951575178675	0	0	2028944470662260	5.97161e+16	MEF2C;CITED2;NCOA6;ERBB4;NTRK3;PTEN;TGFBR1;APLN
regulation of bone mineralization (GO:0030500)	1957-04-01	0.05304420743758459	0.2933032646548795	0	0	2977534540166090	8743916096951170	FBN2;MEF2C;ATP2B1;GPM6B
regulation of gene expression, epigenetic (GO:0040029)	1982-05-01	0.05343251985478006	0.2938937498189099	0	0	2.56388e+16	7510462983872740	MECP2;HDAC4;RBBP4;MTF2;DNMT3B
positive regulation of cytoskeleton organization (GO:0051495)	1982-05-01	0.05343251985478006	0.2938937498189099	0	0	2.56388e+16	7510462983872740	CDC42;SYNPO2;NTRK3;CDC42EP3;LMOD1
ribonucleoprotein complex assembly (GO:0022618)	7/136	0.05346365023301446	0.2938937498189099	0	0	2145514950166110	6283683970968990	CELF1;CELF2;PTGES3;SRSF1;CELF4;SRSF10;CDC73
cellular protein modification process (GO:0006464)	34/1025	0.05361479341347643	0.2941512012179057	0	0	1.37176e+16	4013669261678420	PRKAA1;CUL3;PTEN;TULP4;LTBP1;DCAF7;FBXL20;PPP1CB;PPP1CC;MAPK9;FUT9;PDK3;CHML;DCAF10;PAK3;PDK1;PRKCB;GAD1;ST8SIA3;DYRK1A;PRPF4B;CDC42BPA;SSH2;SIRT1;PTPN14;RAB11A;TGFBR1;HIPK2;CDK6;TAOK1;MGAT4A;STK17B;PKN2;CUL4B
regulation of autophagosome assembly (GO:2000785)	1935-03-01	0.05553914651632587	0.30235597138231457	0	0	3.69515e+16	1.06815e+16	SH3GLB1;PIKFYVE;UBQLN2
muscle cell differentiation (GO:0042692)	1935-03-01	0.05553914651632587	0.30235597138231457	0	0	3.69515e+16	1.06815e+16	MEF2C;NEBL;DMD
negative regulation of Ras protein signal transduction (GO:0046580)	1935-03-01	0.05553914651632587	0.30235597138231457	0	0	3.69515e+16	1.06815e+16	CUL3;SPRY3;SCAI
positive regulation of cell cycle G1/S phase transition (GO:1902808)	1935-03-01	0.05553914651632587	0.30235597138231457	0	0	3.69515e+16	1.06815e+16	CCND1;STXBP4;CDC73
peptide metabolic process (GO:0006518)	1983-05-01	0.05575140054203841	0.302585489990654	0	0	2530878674171350	7306274053177150	LVRN;CPD;ERAP1;DMD;GSTM5
negative regulation of neuron projection development (GO:0010977)	1958-04-01	0.05590320577486905	0.302585489990654	0	0	2922244759972950	8428144159621530	MINAR1;NLGN1;DCC;PTEN
positive regulation of mitotic cell cycle phase transition (GO:1901992)	1958-04-01	0.05590320577486905	0.302585489990654	0	0	2922244759972950	8428144159621530	MECP2;CCND1;CUL3;RAB11A
regulation of protein kinase activity (GO:0045859)	6/110	0.0565953498323016	0.3057449933469167	0	0	2.27937e+16	654597370475717	UVRAG;WWTR1;RAP1A;GSKIP;SIRT1;CACUL1
cellular response to cytokine stimulus (GO:0071345)	18/482	0.05744839829539172	0.309640344577921	0	0	1.54192e+16	4405075365670940	NFAT5;POU2F1;WNT5A;LIF;LIFR;FOXO3;CBL;SIRT1;PTPN14;PRLR;FOXO1;ZFP36L2;BCL2L11;CCND1;TRAF6;GRB10;IL6ST;TLR4
transcription by RNA polymerase II (GO:0006366)	13/320	0.05762440464134432	0.309640344577921	0	0	1679462675316980	4.79287e+16	WWTR1;POU2F1;THRB;NCBP2;GLIS3;NR3C1;MLLT3;AFF4;CDC73;TBL1XR1;PAPOLA;PPARGC1A;TEAD1
3'-UTR-mediated mRNA destabilization (GO:0061158)	2016-02-01	0.058775243135969775	0.309640344577921	0	0	5.62453e+16	1.59401e+16	CPEB3;ZFP36L2
activation of NF-kappaB-inducing kinase activity (GO:0007250)	2016-02-01	0.058775243135969775	0.309640344577921	0	0	5.62453e+16	1.59401e+16	TRAF6;MALT1
cellular polysaccharide catabolic process (GO:0044247)	2016-02-01	0.058775243135969775	0.309640344577921	0	0	5.62453e+16	1.59401e+16	PGM2;PGM2L1
glutamine family amino acid catabolic process (GO:0009065)	2016-02-01	0.058775243135969775	0.309640344577921	0	0	5.62453e+16	1.59401e+16	DDAH1;GAD1
mesenchyme development (GO:0060485)	2016-02-01	0.058775243135969775	0.309640344577921	0	0	5.62453e+16	1.59401e+16	HMGA2;TGFBR1
mRNA cis splicing, via spliceosome (GO:0045292)	2016-02-01	0.058775243135969775	0.309640344577921	0	0	5.62453e+16	1.59401e+16	NCBP2;SRSF1
positive regulation of leukocyte adhesion to vascular endothelial cell (GO:1904996)	2016-02-01	0.058775243135969775	0.309640344577921	0	0	5.62453e+16	1.59401e+16	NFAT5;TRAF6
positive regulation of myeloid leukocyte cytokine production involved in immune response (GO:0061081)	2016-02-01	0.058775243135969775	0.309640344577921	0	0	5.62453e+16	1.59401e+16	WNT5A;SIRT1
regulation of secretion by cell (GO:1903530)	1959-04-01	0.05884361526491443	0.309640344577921	0	0	2.86897e+16	8127411918759080	RAB3B;MEF2C;RIC1;STXBP5
mitotic DNA damage checkpoint signaling (GO:0044773)	1959-04-01	0.05884361526491443	0.309640344577921	0	0	2.86897e+16	8127411918759080	CCND1;TAOK1;WAC;HMGA2
DNA-templated transcription, initiation (GO:0006352)	8/168	0.05904282169492289	0.309640344577921	0	0	1.97781e+16	5.5962e+16	WWTR1;THRB;CAVIN1;TBL1XR1;NCOA6;NR3C1;PPARGC1A;TEAD1
regulation of cardiac muscle contraction (GO:0055117)	1936-03-01	0.05951243502171389	0.309640344577921	0	0	3582995951417000	1010967387339960	PDE4D;ATP2A2;SCN5A
regulation of cell cycle G1/S phase transition (GO:1902806)	1936-03-01	0.05951243502171389	0.309640344577921	0	0	3582995951417000	1010967387339960	STXBP4;PTEN;CDC73
regulation of mRNA processing (GO:0050684)	1936-03-01	0.05951243502171389	0.309640344577921	0	0	3582995951417000	1010967387339960	PAPOLA;SRSF10;QKI
regulation of ossification (GO:0030278)	1936-03-01	0.05951243502171389	0.309640344577921	0	0	3582995951417000	1010967387339960	MEF2C;WNT5A;SOST
regulation of sodium ion transport (GO:0002028)	1936-03-01	0.05951243502171389	0.309640344577921	0	0	3582995951417000	1010967387339960	CNKSR3;SCN5A;SCN3B
membrane assembly (GO:0071709)	1936-03-01	0.05951243502171389	0.309640344577921	0	0	3582995951417000	1010967387339960	NLGN1;UBXN2B;PTEN
positive regulation of T cell mediated immunity (GO:0002711)	1936-03-01	0.05951243502171389	0.309640344577921	0	0	3582995951417000	1010967387339960	FZD5;TRAF6;MALT1
negative regulation of intracellular signal transduction (GO:1902532)	9/198	0.05967190034926235	0.3098982670072188	0	0	1.88466e+16	5312658049141320	MINAR1;PRKAA1;PDE11A;PDE4D;WWC2;PTEN;SPRY3;SIRT1;VGLL4
regulation of macroautophagy (GO:0016241)	6/112	0.06072295164687689	0.3147770655224133	0	0	2.23614e+16	6264389920851230	SH3GLB1;PRKAA1;RRAGD;WAC;SIRT1;UBQLN2
peptidyl-threonine phosphorylation (GO:0018107)	1960-04-01	0.061864957033121795	0.3201085850154192	0	0	281758910460736	7840790853766800	DYRK1A;CDC42BPA;TGFBR1;HIPK2
gene expression (GO:0010467)	14/356	0.062214407686518716	0.32132716057872307	0	0	1623951182303580	4509986347098350	FYTTD1;THRB;NCBP2;CELF2;SRSF1;CREBL2;ADAR;GSPT1;NUP50;EIF4EBP2;RBMS1;RPL15;RBMS2;AGFG1
positive regulation of metabolic process (GO:0009893)	6/113	0.06285208052575797	0.3238693151259097	0	0	2215124578868220	6129186005976560	GRB10;EBF2;PRLR;ADIPOR2;PPARGC1A;IGF1R
regulation of neuron death (GO:1901214)	1986-05-01	0.06305115390217178	0.3238693151259097	0	0	243676603432701	6734755690309900	MEF2C;REST;DCC;WNT5A;PPARGC1A
negative regulation of phosphorylation (GO:0042326)	1986-05-01	0.06305115390217178	0.3238693151259097	0	0	243676603432701	6734755690309900	HDAC4;WWTR1;NTRK3;PTEN;SIRT1
positive regulation of cytokinesis (GO:0032467)	1937-03-01	0.06361534630364268	0.3255812642037611	0	0	3477435103596090	9579987857440510	CDC42;CUL3;PKN2
positive regulation of exocytosis (GO:0045921)	1937-03-01	0.06361534630364268	0.3255812642037611	0	0	3477435103596090	9579987857440510	CADPS2;STXBP5;CLASP2
modification-dependent protein catabolic process (GO:0019941)	9/201	0.06432424623467893	0.32599181752517425	0	0	1.85492e+16	50895762426641	RNF168;NDFIP2;RNF11;UHRF1;TOLLIP;CUL3;RNF150;CBL;UBQLN2
regulation of DNA-templated transcription, initiation (GO:2000142)	1961-04-01	0.06496668530633866	0.32599181752517425	0	0	2.76802e+16	7567423734527330	MECP2;TCF7L2;CCND1;PTEN
negative regulation of cell motility (GO:2000146)	6/114	0.06502477955332941	0.32599181752517425	0	0	2.1945e+16	599754244260452	CLIC4;JAG1;CITED2;PTEN;FOXO3;SCAI
positive regulation of kinase activity (GO:0033674)	6/114	0.06502477955332941	0.32599181752517425	0	0	2.1945e+16	599754244260452	NTRK2;RAP1A;ERBB4;NTRK3;CACUL1;IGF1R
pulmonary valve morphogenesis (GO:0003184)	2017-02-01	0.06554516331091269	0.32599181752517425	0	0	5249292929292920	1.43044e+16	ROBO2;JAG1
regulation of cholesterol biosynthetic process (GO:0045540)	2017-02-01	0.06554516331091269	0.32599181752517425	0	0	5249292929292920	1.43044e+16	PRKAA1;ERLIN2
cellular response to fatty acid (GO:0071398)	2017-02-01	0.06554516331091269	0.32599181752517425	0	0	5249292929292920	1.43044e+16	IRS1;PDK3
regulation of neuroblast proliferation (GO:1902692)	2017-02-01	0.06554516331091269	0.32599181752517425	0	0	5249292929292920	1.43044e+16	FZD3;DISC1
embryo development ending in birth or egg hatching (GO:0009792)	2017-02-01	0.06554516331091269	0.32599181752517425	0	0	5249292929292920	1.43044e+16	CELF1;CELF4
regulation of steroid biosynthetic process (GO:0050810)	2017-02-01	0.06554516331091269	0.32599181752517425	0	0	5249292929292920	1.43044e+16	CYP7A1;SIRT1
gliogenesis (GO:0042063)	2017-02-01	0.06554516331091269	0.32599181752517425	0	0	5249292929292920	1.43044e+16	CDK6;NFIB
histone H2A ubiquitination (GO:0033522)	2017-02-01	0.06554516331091269	0.32599181752517425	0	0	5249292929292920	1.43044e+16	RNF168;CUL4B
membrane depolarization during cardiac muscle cell action potential (GO:0086012)	2017-02-01	0.06554516331091269	0.32599181752517425	0	0	5249292929292920	1.43044e+16	SCN5A;SCN3B
positive regulation of cardiac muscle tissue growth (GO:0055023)	2017-02-01	0.06554516331091269	0.32599181752517425	0	0	5249292929292920	1.43044e+16	MEF2C;ERBB4
positive regulation of macrophage activation (GO:0043032)	2017-02-01	0.06554516331091269	0.32599181752517425	0	0	5249292929292920	1.43044e+16	WNT5A;TLR4
positive regulation of regulated secretory pathway (GO:1903307)	2017-02-01	0.06554516331091269	0.32599181752517425	0	0	5249292929292920	1.43044e+16	SLC4A8;NLGN1
regulation of angiogenesis (GO:0045765)	9/203	0.06755001854623861	0.3338987224302047	0	0	1.83561e+16	4.94677e+16	MECP2;MINAR1;PRKCB;WNT5A;FOXJ2;HMGA2;SYNJ2BP;SIRT1;HIPK2
synaptic vesicle endocytosis (GO:0048488)	1938-03-01	0.06784537870656286	0.3338987224302047	0	0	3.37791e+16	9088337999711320	NLGN1;DNAJC6;FCHO2
ventricular septum development (GO:0003281)	1938-03-01	0.06784537870656286	0.3338987224302047	0	0	3.37791e+16	9088337999711320	ROBO2;CITED2;TGFBR1
mRNA destabilization (GO:0061157)	1938-03-01	0.06784537870656286	0.3338987224302047	0	0	3.37791e+16	9088337999711320	CELF1;CPEB3;ZFP36L2
negative regulation of endothelial cell migration (GO:0010596)	1938-03-01	0.06784537870656286	0.3338987224302047	0	0	3.37791e+16	9088337999711320	MECP2;MEF2C;SYNJ2BP
negative regulation of ubiquitin-dependent protein catabolic process (GO:2000059)	1938-03-01	0.06784537870656286	0.3338987224302047	0	0	3.37791e+16	9088337999711320	WAC;UCHL5;HIPK2
positive regulation of interleukin-1 production (GO:0032732)	1962-04-01	0.06814818977618547	0.33480469541610286	0	0	2.72015e+16	7306518072516630	FZD5;WNT5A;TLR4;MALT1
neuron differentiation (GO:0030182)	8/174	0.06943160958435232	0.3404646783906112	0	0	1.90573e+16	5.08338e+16	NTRK2;MEF2C;FZD3;FZD5;FUT9;WNT5A;PAX6;TGFBR1
regulation of cysteine-type endopeptidase activity involved in apoptotic process (GO:0043281)	1989-05-01	0.07086327544540348	0.3404646783906112	0	0	2.34938e+16	6218804492229510	RPS6KA3;USP47;REST;SIRT1;MALT1
regulation of heart rate by cardiac conduction (GO:0086091)	1939-03-01	0.07219991706947056	0.3404646783906112	0	0	3283906882591090	8631146255512260	SCN5A;SCN3B;DSC2
organophosphate biosynthetic process (GO:0090407)	1939-03-01	0.07219991706947056	0.3404646783906112	0	0	3283906882591090	8631146255512260	GK5;PIP5K1A;MOCS1
central nervous system development (GO:0007417)	11/268	0.07223975928433236	0.3404646783906112	0	0	1694976861859690	445400036837775	ROBO2;RPS6KA3;ZFHX3;NCOA6;NFIB;PTEN;DCX;PAX6;UBE3A;SOX6;DSCAML1
pulmonary valve development (GO:0003177)	2018-02-01	0.07256002543005578	0.3404646783906112	0	0	4920959595959590	1.29094e+16	ROBO2;JAG1
alternative mRNA splicing, via spliceosome (GO:0000380)	2018-02-01	0.07256002543005578	0.3404646783906112	0	0	4920959595959590	1.29094e+16	SRSF1;CELF4
regulation of adaptive immune response (GO:0002819)	2018-02-01	0.07256002543005578	0.3404646783906112	0	0	4920959595959590	1.29094e+16	IL6ST;SIRT1
regulation of cellular protein catabolic process (GO:1903362)	2018-02-01	0.07256002543005578	0.3404646783906112	0	0	4920959595959590	1.29094e+16	RIC1;VGLL4
regulation of membrane depolarization (GO:0003254)	2018-02-01	0.07256002543005578	0.3404646783906112	0	0	4920959595959590	1.29094e+16	SCN5A;SCN3B
regulation of mRNA polyadenylation (GO:1900363)	2018-02-01	0.07256002543005578	0.3404646783906112	0	0	4920959595959590	1.29094e+16	NCBP2;CPEB3
DNA conformation change (GO:0071103)	2018-02-01	0.07256002543005578	0.3404646783906112	0	0	4920959595959590	1.29094e+16	TOP2B;KAT6A
regulation of presynapse assembly (GO:1905606)	2018-02-01	0.07256002543005578	0.3404646783906112	0	0	4920959595959590	1.29094e+16	SLITRK2;GPC6
regulation of presynapse organization (GO:0099174)	2018-02-01	0.07256002543005578	0.3404646783906112	0	0	4920959595959590	1.29094e+16	SLITRK2;GPC6
regulation of protein-containing complex disassembly (GO:0043244)	2018-02-01	0.07256002543005578	0.3404646783906112	0	0	4920959595959590	1.29094e+16	GSPT1;IGF1R
regulation of single stranded viral RNA replication via double stranded DNA intermediate (GO:0045091)	2018-02-01	0.07256002543005578	0.3404646783906112	0	0	4920959595959590	1.29094e+16	TOP2B;HMGA2
regulation of vascular endothelial cell proliferation (GO:1905562)	2018-02-01	0.07256002543005578	0.3404646783906112	0	0	4920959595959590	1.29094e+16	MEF2C;APLN
rRNA transcription (GO:0009303)	2018-02-01	0.07256002543005578	0.3404646783906112	0	0	4920959595959590	1.29094e+16	CAVIN1;SPIN1
long-chain fatty-acyl-CoA biosynthetic process (GO:0035338)	2018-02-01	0.07256002543005578	0.3404646783906112	0	0	4920959595959590	1.29094e+16	ACSL6;HSD17B12
ventricular cardiac muscle cell action potential (GO:0086005)	2018-02-01	0.07256002543005578	0.3404646783906112	0	0	4920959595959590	1.29094e+16	SCN5A;SCN3B
negative regulation of fibroblast proliferation (GO:0048147)	2018-02-01	0.07256002543005578	0.3404646783906112	0	0	4920959595959590	1.29094e+16	PEX2;CDC73
negative regulation of peptide hormone secretion (GO:0090278)	2018-02-01	0.07256002543005578	0.3404646783906112	0	0	4920959595959590	1.29094e+16	REST;IRS1
negative regulation of Rho protein signal transduction (GO:0035024)	2018-02-01	0.07256002543005578	0.3404646783906112	0	0	4920959595959590	1.29094e+16	CUL3;SCAI
negative regulation of signal transduction by p53 class mediator (GO:1901797)	2018-02-01	0.07256002543005578	0.3404646783906112	0	0	4920959595959590	1.29094e+16	DYRK1A;SIRT1
positive regulation of cartilage development (GO:0061036)	2018-02-01	0.07256002543005578	0.3404646783906112	0	0	4920959595959590	1.29094e+16	SOX6;TAPT1
positive regulation of cell adhesion mediated by integrin (GO:0033630)	2018-02-01	0.07256002543005578	0.3404646783906112	0	0	4920959595959590	1.29094e+16	PODXL;LIF
positive regulation of excitatory postsynaptic potential (GO:2000463)	2018-02-01	0.07256002543005578	0.3404646783906112	0	0	4920959595959590	1.29094e+16	NLGN1;PTEN
cellular amino acid catabolic process (GO:0009063)	1990-05-01	0.0735803477921144	0.3441070991273012	0	0	2.32162e+16	6057973273769400	DDAH1;AMDHD1;GAD1;DBT;BCAT1
negative regulation of translation (GO:0017148)	1990-05-01	0.0735803477921144	0.3441070991273012	0	0	2.32162e+16	6057973273769400	CELF1;CAPRIN1;EIF4EBP2;CPEB3;CPEB4
regulation of protein binding (GO:0043393)	6/118	0.07415075700370918	0.3456283219015866	0	0	2115689554844340	5504294311695510	HDAC4;TCF7L2;STYX;DISC1;ADD2;HIPK2
positive regulation of protein-containing complex assembly (GO:0031334)	6/118	0.07415075700370918	0.3456283219015866	0	0	2115689554844340	5504294311695510	SH3GLB1;BCL2L11;SLF2;TLR4;TRABD2B;CUL4B
regulation of ERK1 and ERK2 cascade (GO:0070372)	10/238	0.07438617402899379	0.3461534831052186	0	0	1.73592e+16	4.51077e+16	NTRK2;RAP1A;ERBB4;NTRK3;CNKSR3;STYX;PTEN;SPRY3;SYNJ2BP;TLR4
regulation of actin cytoskeleton organization (GO:0032956)	1991-05-01	0.07635353077946547	0.3544705042613643	0	0	2294502741539040	5902335265343750	TAOK1;EFNA5;PAK3;RHOQ;GPM6B
positive regulation of transferase activity (GO:0051347)	7/148	0.07657789419047269	0.3544705042613643	0	0	1.9617e+16	5040489316216080	PKIB;NTRK2;DCUN1D5;ERBB4;NTRK3;PTGES3;IGF1R
regulation of sodium ion transmembrane transporter activity (GO:2000649)	1940-03-01	0.07667624382958589	0.3544705042613643	0	0	3.19499e+16	8205252387506090	FGF14;DMD;SCN3B
nucleocytoplasmic transport (GO:0006913)	1940-03-01	0.07667624382958589	0.3544705042613643	0	0	3.19499e+16	8205252387506090	NCBP2;BACH2;MALT1
MAPK cascade (GO:0000165)	12/303	0.07683474626470244	0.35462190583708814	0	0	1.6335e+16	4191721189800430	PPP1CB;PPP1CC;MEF2C;SHC3;IRS1;ERBB4;TAOK1;CUL3;RASGRF1;FRS2;RASAL2;ZFP36L2
cellular response to lipopolysaccharide (GO:0071222)	6/120	0.07897394433138683	0.35664969595895174	0	0	2078357808982740	5276196655605790	MEF2C;CXCL9;TRAF6;WNT5A;TLR4;CDC73
regulation of endothelial cell proliferation (GO:0001936)	1992-05-01	0.07918253359125639	0.35664969595895174	0	0	2268012335295760	5751678238904660	EGR3;WNT5A;SYNJ2BP;SIRT1;TGFBR1
cellular response to fibroblast growth factor stimulus (GO:0044344)	1992-05-01	0.07918253359125639	0.35664969595895174	0	0	2268012335295760	5751678238904660	EGR3;NCBP2;FRS2;CBL;ZFP36L2
Wnt signaling pathway (GO:0016055)	1992-05-01	0.07918253359125639	0.35664969595895174	0	0	2268012335295760	5751678238904660	TCF7L2;FZD3;FZD5;WNT5A;PTEN
positive regulation of cellular component biogenesis (GO:0044089)	1992-05-01	0.07918253359125639	0.35664969595895174	0	0	2268012335295760	5751678238904660	SH3GLB1;BCL2L11;SLF2;SYNPO2;TRABD2B
cardiac muscle cell contraction (GO:0086003)	2019-02-01	0.07980353125890019	0.35664969595895174	0	0	4631253713606650	1.17087e+16	SCN5A;SCN3B
regulation of epithelial cell differentiation (GO:0030856)	2019-02-01	0.07980353125890019	0.35664969595895174	0	0	4631253713606650	1.17087e+16	KLF7;MAFG
cellular response to interleukin-7 (GO:0098761)	2019-02-01	0.07980353125890019	0.35664969595895174	0	0	4631253713606650	1.17087e+16	IRS1;BRWD1
regulation of histone H3-K4 methylation (GO:0051569)	2019-02-01	0.07980353125890019	0.35664969595895174	0	0	4631253713606650	1.17087e+16	KMT2A;DNMT3B
DNA alkylation (GO:0006305)	2019-02-01	0.07980353125890019	0.35664969595895174	0	0	4631253713606650	1.17087e+16	ATRX;DNMT3B
DNA methylation or demethylation (GO:0044728)	2019-02-01	0.07980353125890019	0.35664969595895174	0	0	4631253713606650	1.17087e+16	ATRX;DNMT3B
excitatory postsynaptic potential (GO:0060079)	2019-02-01	0.07980353125890019	0.35664969595895174	0	0	4631253713606650	1.17087e+16	MPP2;MEF2C
regulation of stem cell population maintenance (GO:2000036)	2019-02-01	0.07980353125890019	0.35664969595895174	0	0	4631253713606650	1.17087e+16	REST;HMGA2
response to cholesterol (GO:0070723)	2019-02-01	0.07980353125890019	0.35664969595895174	0	0	4631253713606650	1.17087e+16	CYP7A1;TGFBR1
interleukin-7-mediated signaling pathway (GO:0038111)	2019-02-01	0.07980353125890019	0.35664969595895174	0	0	4631253713606650	1.17087e+16	IRS1;BRWD1
long-term memory (GO:0007616)	2019-02-01	0.07980353125890019	0.35664969595895174	0	0	4631253713606650	1.17087e+16	RASGRF1;CPEB3
N-glycan processing (GO:0006491)	2019-02-01	0.07980353125890019	0.35664969595895174	0	0	4631253713606650	1.17087e+16	MGAT4A;ST8SIA3
neural crest cell differentiation (GO:0014033)	2019-02-01	0.07980353125890019	0.35664969595895174	0	0	4631253713606650	1.17087e+16	MEF2C;TAPT1
positive regulation of actin cytoskeleton reorganization (GO:2000251)	2019-02-01	0.07980353125890019	0.35664969595895174	0	0	4631253713606650	1.17087e+16	CDC42;NTRK3
positive regulation of leukocyte activation (GO:0002696)	2019-02-01	0.07980353125890019	0.35664969595895174	0	0	4631253713606650	1.17087e+16	WNT5A;TLR4
positive regulation of cellular biosynthetic process (GO:0031328)	8/180	0.08087296591498296	0.36085722132951253	0	0	1838683597279680	4624060657327340	DDAH1;RPS6KB1;IRS1;BRPF3;CPEB3;PPARGC1A;SIRT1;TLR4
cortical cytoskeleton organization (GO:0030865)	1941-03-01	0.08127154942906102	0.36149174982642285	0	0	3110750053270820	7807855930357820	FMNL3;NLGN1;RHOQ
heart contraction (GO:0060047)	1941-03-01	0.08127154942906102	0.36149174982642285	0	0	3110750053270820	7807855930357820	DMD;SCN5A;SCN3B
protein homooligomerization (GO:0051260)	6/121	0.08145022589890492	0.36149848149737623	0	0	2.06018e+16	5166440699451280	LETM1;MPP2;SLC1A2;G3BP2;ACOT13;IKZF4
cellular response to nutrient levels (GO:0031669)	1966-04-01	0.08165763571412364	0.36149848149737623	0	0	254413400510371	6.37362e+16	PRKAA1;RRAGD;SIRT1;FOXO1
positive regulation of cell cycle (GO:0045787)	1966-04-01	0.08165763571412364	0.36149848149737623	0	0	254413400510371	6.37362e+16	CCND1;RPS6KB1;CITED2;PKN2
regulation of heart contraction (GO:0008016)	1993-05-01	0.08206703458265685	0.36274143812396914	0	0	2.24212e+16	5605800694762210	CELF2;PDE4D;ATP2A2;ATP2B1;APLN
transcription elongation from RNA polymerase II promoter (GO:0006368)	1967-04-01	0.08522677198735956	0.37397159343442976	0	0	2503622138510570	6165018470809930	NCBP2;MLLT3;AFF4;CDC73
peptidyl-threonine modification (GO:0018210)	1967-04-01	0.08522677198735956	0.37397159343442976	0	0	2503622138510570	6165018470809930	DYRK1A;CDC42BPA;TGFBR1;HIPK2
negative regulation of protein phosphorylation (GO:0001933)	7/152	0.08540289239131146	0.37397159343442976	0	0	1907192118226600	4692408399131210	WWTR1;PDE4D;NTRK3;CNKSR3;PTEN;GSKIP;DMD
ATP-dependent chromatin remodeling (GO:0043044)	1942-03-01	0.08598294223956707	0.37397159343442976	0	0	3.03083e+16	7436467450373100	RBBP4;ANP32E;GATAD2B
regulation of ubiquitin-dependent protein catabolic process (GO:2000058)	1942-03-01	0.08598294223956707	0.37397159343442976	0	0	3.03083e+16	7436467450373100	PTEN;UBE3A;HIPK2
skeletal system morphogenesis (GO:0048705)	1942-03-01	0.08598294223956707	0.37397159343442976	0	0	3.03083e+16	7436467450373100	FBN2;DSCAML1;TGFBR1
branched-chain amino acid catabolic process (GO:0009083)	2020-02-01	0.08726003846803361	0.37397159343442976	0	0	4373737373737370	1.06669e+16	DBT;BCAT1
branched-chain amino acid metabolic process (GO:0009081)	2020-02-01	0.08726003846803361	0.37397159343442976	0	0	4373737373737370	1.06669e+16	DBT;BCAT1
regulation of fibroblast growth factor receptor signaling pathway (GO:0040036)	2020-02-01	0.08726003846803361	0.37397159343442976	0	0	4373737373737370	1.06669e+16	SPRY3;APLN
cellular response to misfolded protein (GO:0071218)	2020-02-01	0.08726003846803361	0.37397159343442976	0	0	4373737373737370	1.06669e+16	UBE2W;CUL3
regulation of hippo signaling (GO:0035330)	2020-02-01	0.08726003846803361	0.37397159343442976	0	0	4373737373737370	1.06669e+16	WWC2;VGLL4
cortical actin cytoskeleton organization (GO:0030866)	2020-02-01	0.08726003846803361	0.37397159343442976	0	0	4373737373737370	1.06669e+16	FMNL3;RHOQ
regulation of protein modification by small protein conjugation or removal (GO:1903320)	2020-02-01	0.08726003846803361	0.37397159343442976	0	0	4373737373737370	1.06669e+16	DCUN1D5;TGFBR1
inositol phosphate-mediated signaling (GO:0048016)	2020-02-01	0.08726003846803361	0.37397159343442976	0	0	4373737373737370	1.06669e+16	NFAT5;NFATC3
toll-like receptor 4 signaling pathway (GO:0034142)	2020-02-01	0.08726003846803361	0.37397159343442976	0	0	4373737373737370	1.06669e+16	TRIL;TLR4
microtubule nucleation (GO:0007020)	2020-02-01	0.08726003846803361	0.37397159343442976	0	0	4373737373737370	1.06669e+16	CLASP2;NDEL1
miRNA metabolic process (GO:0010586)	2020-02-01	0.08726003846803361	0.37397159343442976	0	0	4373737373737370	1.06669e+16	XPO5;TENT4B
negative regulation of cyclin-dependent protein serine/threonine kinase activity (GO:0045736)	2020-02-01	0.08726003846803361	0.37397159343442976	0	0	4373737373737370	1.06669e+16	PTEN;IPO5
positive regulation of dendrite morphogenesis (GO:0050775)	2020-02-01	0.08726003846803361	0.37397159343442976	0	0	4373737373737370	1.06669e+16	CUX1;CAPRIN1
positive regulation of peptidyl-lysine acetylation (GO:2000758)	2020-02-01	0.08726003846803361	0.37397159343442976	0	0	4373737373737370	1.06669e+16	PRKAA1;PPARGC1A
positive regulation of Wnt signaling pathway (GO:0030177)	7/153	0.08769625006692619	0.37527075142447924	0	0	1.89403e+16	4609837615045120	MACF1;USP47;TBL1XR1;SPIN1;GSKIP;DISC1;CDC73
mRNA metabolic process (GO:0016071)	1995-05-01	0.08800109452835173	0.3760046766211392	0	0	2192073170731700	5327627845243270	CELF1;NCBP2;SRSF1;PPARGC1A;ZFP36L2
heart looping (GO:0001947)	1943-03-01	0.09080745798661806	0.3868233104565906	0	0	2954908906882590	7088867423628040	MEF2C;VANGL2;TBX22
substantia nigra development (GO:0021762)	1943-03-01	0.09080745798661806	0.3868233104565906	0	0	2954908906882590	7088867423628040	CDC42;RAD1;SYPL2
negative regulation of cell population proliferation (GO:0008285)	14/379	0.0921476894597049	0.3919403986068896	0	0	1.51979e+16	3.62374e+16	MINAR1;CELF1;WNT5A;PTEN;PEX2;PTPN14;ST18;CDC73;REST;CDK6;DDAH1;RBBP4;ERBB4;VGLL4
DNA-templated transcription, elongation (GO:0006354)	1969-04-01	0.09258872038856253	0.39263186691089674	0	0	2426337962240590	5773684589241530	NCBP2;MLLT3;AFF4;CDC73
RNA 3'-end processing (GO:0031123)	1969-04-01	0.09258872038856253	0.39263186691089674	0	0	2426337962240590	5773684589241530	NCBP2;SRSF1;PAPOLA;TENT4B
negative regulation of growth (GO:0045926)	6/126	0.0944721455969969	0.39712017466029204	0	0	1.97383e+16	4657151127303840	MINAR1;SERTAD2;APBB2;PRDM11;SIRT1;VGLL4
regulation of cardiac muscle contraction by calcium ion signaling (GO:0010882)	2021-02-01	0.09491453819894924	0.39712017466029204	0	0	4.14333e+16	97566192778398	ATP2A2;DMD
cellular response to inorganic substance (GO:0071241)	2021-02-01	0.09491453819894924	0.39712017466029204	0	0	4.14333e+16	97566192778398	ATRX;FOXO1
retinol metabolic process (GO:0042572)	2021-02-01	0.09491453819894924	0.39712017466029204	0	0	4.14333e+16	97566192778398	RDH10;LRAT
intrinsic apoptotic signaling pathway in response to DNA damage by p53 class mediator (GO:0042771)	2021-02-01	0.09491453819894924	0.39712017466029204	0	0	4.14333e+16	97566192778398	SIRT1;HIPK2
vacuolar acidification (GO:0007035)	2021-02-01	0.09491453819894924	0.39712017466029204	0	0	4.14333e+16	97566192778398	DMXL1;DMXL2
positive regulation of glycolytic process (GO:0045821)	2021-02-01	0.09491453819894924	0.39712017466029204	0	0	4.14333e+16	97566192778398	PFKFB2;PRKAA1
positive regulation of purine nucleotide metabolic process (GO:1900544)	2021-02-01	0.09491453819894924	0.39712017466029204	0	0	4.14333e+16	97566192778398	PFKFB2;PRKAA1
positive regulation of transcription regulatory region DNA binding (GO:2000679)	2021-02-01	0.09491453819894924	0.39712017466029204	0	0	4.14333e+16	97566192778398	TRAF6;PAX6
intracellular protein transmembrane transport (GO:0065002)	1944-03-01	0.09574206856358987	0.3973558894258221	0	0	2.88269e+16	6763071393516280	TOMM70;PEX2;SEC63
mitotic spindle assembly (GO:0090307)	1944-03-01	0.09574206856358987	0.3973558894258221	0	0	2.88269e+16	6763071393516280	STAG2;RAB11A;CLASP2
positive regulation of cell division (GO:0051781)	1944-03-01	0.09574206856358987	0.3973558894258221	0	0	2.88269e+16	6763071393516280	CDC42;CUL3;PKN2
positive regulation of mRNA catabolic process (GO:0061014)	1944-03-01	0.09574206856358987	0.3973558894258221	0	0	2.88269e+16	6763071393516280	CELF1;CPEB3;ZFP36L2
protein K63-linked ubiquitination (GO:0070534)	1944-03-01	0.09574206856358987	0.3973558894258221	0	0	2.88269e+16	6763071393516280	RNF168;TRAF6;PELI1
wound healing (GO:0042060)	1970-04-01	0.09637949425441561	0.3973558894258221	0	0	2389452332657200	559003249148225	MACF1;WNT5A;TGFBR1;ARL8B
regulation of neuron apoptotic process (GO:0043523)	1998-05-01	0.09730868455831113	0.3973558894258221	0	0	2.12103e+16	4.94173e+16	NTRK2;MEF2C;FOXO3;PPARGC1A;CPEB4
RNA splicing (GO:0008380)	1998-05-01	0.09730868455831113	0.3973558894258221	0	0	2.12103e+16	4.94173e+16	NCBP2;PRPF4B;USB1;PPARGC1A;SRSF10
negative regulation of neuron death (GO:1901215)	1998-05-01	0.09730868455831113	0.3973558894258221	0	0	2.12103e+16	4.94173e+16	NTRK2;MEF2C;REST;PPARGC1A;CPEB4
regulation of glycolytic process (GO:0006110)	1971-04-01	0.1002420350416408	0.3973558894258221	0	0	2353667766643450	541383049547697	HDAC4;PFKFB2;PRKAA1;NUP50
regulation of TOR signaling (GO:0032006)	1971-04-01	0.1002420350416408	0.3973558894258221	0	0	2353667766643450	541383049547697	MINAR1;PRKAA1;RRAGD;SIRT1
negative regulation of neuron apoptotic process (GO:0043524)	1971-04-01	0.1002420350416408	0.3973558894258221	0	0	2353667766643450	541383049547697	NTRK2;MEF2C;PPARGC1A;CPEB4
phosphatidylinositol-mediated signaling (GO:0048015)	1971-04-01	0.1002420350416408	0.3973558894258221	0	0	2353667766643450	541383049547697	RPS6KB1;IRS1;PTEN;IGF1R
mRNA-containing ribonucleoprotein complex export from nucleus (GO:0071427)	1999-05-01	0.10051778218358891	0.3973558894258221	0	0	2.09836e+16	4820817874001810	FYTTD1;NCBP2;NUP50;SRSF1;AGFG1
positive regulation of Notch signaling pathway (GO:0045747)	1945-03-01	0.10078369049797035	0.3973558894258221	0	0	281390977443609	6457300318356960	ROBO2;JAG1;IL6ST
regulation of canonical Wnt signaling pathway (GO:0060828)	10/253	0.10104625184724225	0.3973558894258221	0	0	1.6275e+16	3730518385935150	WWTR1;USP47;TCF7L2;TBL1XR1;CUL3;WNT5A;GSKIP;SOST;MLLT3;RBMS3
positive regulation of phosphorylation (GO:0042327)	10/253	0.10104625184724225	0.3973558894258221	0	0	1.6275e+16	3730518385935150	PFKFB2;NTRK2;PRKAA1;CCND1;ERBB4;PTGES3;NTRK3;EFNA5;SIRT1;IGF1R
transcription, DNA-templated (GO:0006351)	9/221	0.10109591560175095	0.3973558894258221	0	0	1.67819e+16	3845887663244340	THRB;NCOA6;NCBP2;GLIS3;CREBL2;FOXO3;MLLT3;AFF4;CDC73
positive regulation of programmed cell death (GO:0043068)	11/286	0.10204113102230987	0.3973558894258221	0	0	1582551440329210	3.61198e+16	FGD4;REST;CSRNP3;BCL2L11;STK17B;TRAF6;KCNMA1;HMGA2;FOXO3;SIRT1;FOXO1
protein autophosphorylation (GO:0046777)	7/159	0.10218049249171825	0.3973558894258221	0	0	1818703007518790	4148487922698830	NTRK2;PIKFYVE;ERBB4;STK17B;TAOK1;DYRK1A;IGF1R
protein mannosylation (GO:0035268)	2022-02-01	0.10275263327770286	0.3973558894258221	0	0	3935959595959590	895600368404413	DPY19L1;DPY19L4
regulation of response to cytokine stimulus (GO:0060759)	2022-02-01	0.10275263327770286	0.3973558894258221	0	0	3935959595959590	895600368404413	WNT5A;LIFR
regulation of vacuole organization (GO:0044088)	2022-02-01	0.10275263327770286	0.3973558894258221	0	0	3935959595959590	895600368404413	PIKFYVE;UBQLN2
regulation of voltage-gated calcium channel activity (GO:1901385)	2022-02-01	0.10275263327770286	0.3973558894258221	0	0	3935959595959590	895600368404413	CACNB4;DMD
negative regulation of cyclin-dependent protein kinase activity (GO:1904030)	2022-02-01	0.10275263327770286	0.3973558894258221	0	0	3935959595959590	895600368404413	PTEN;IPO5
negative regulation of myeloid cell differentiation (GO:0045638)	2022-02-01	0.10275263327770286	0.3973558894258221	0	0	3935959595959590	895600368404413	CDK6;CDC73
neuronal action potential (GO:0019228)	2022-02-01	0.10275263327770286	0.3973558894258221	0	0	3935959595959590	895600368404413	KCNA1;SCN5A
positive regulation of neural precursor cell proliferation (GO:2000179)	2022-02-01	0.10275263327770286	0.3973558894258221	0	0	3935959595959590	895600368404413	FZD3;DISC1
protein localization to cell junction (GO:1902414)	2022-02-01	0.10275263327770286	0.3973558894258221	0	0	3935959595959590	895600368404413	NLGN1;TJP2
positive regulation of macromolecule biosynthetic process (GO:0010557)	6/129	0.10279020768729605	0.3973558894258221	0	0	1.92539e+16	4380384810845270	RPS6KB1;IRS1;BRPF3;CPEB3;SIRT1;TLR4
organelle organization (GO:0006996)	15/420	0.10315104468318392	0.3973558894258221	0	0	1.4675e+16	3.33351e+16	SAR1A;UBXN2B;TOR1AIP2;PEX2;CDC42;FMNL3;FGD4;TMEM135;PIKFYVE;RAB31;ABI2;RANBP10;BRWD1;PPARGC1A;CLASP2
cell junction organization (GO:0034330)	1972-04-01	0.10417521595404199	0.3973558894258221	0	0	2.31894e+16	5244692851980700	CDC42;APBB2;PAK3;TJP2
response to ionizing radiation (GO:0010212)	1972-04-01	0.10417521595404199	0.3973558894258221	0	0	2.31894e+16	5244692851980700	RNF168;PRKAA1;RAD1;SIRT1
interleukin-12-mediated signaling pathway (GO:0035722)	1946-03-01	0.10592919289644327	0.3973558894258221	0	0	2.74833e+16	6169955241961500	CDC42;HNRNPDL;PITPNA
vesicle organization (GO:0016050)	1946-03-01	0.10592919289644327	0.3973558894258221	0	0	2.74833e+16	6169955241961500	SAR1A;HOOK3;RAB22A
positive regulation of nucleocytoplasmic transport (GO:0046824)	1946-03-01	0.10592919289644327	0.3973558894258221	0	0	2.74833e+16	6169955241961500	TCF7L2;NCBP2;IPO5
positive regulation of organelle assembly (GO:1902117)	1946-03-01	0.10592919289644327	0.3973558894258221	0	0	2.74833e+16	6169955241961500	SH3GLB1;G3BP2;TAPT1
positive regulation of response to stimulus (GO:0048584)	1946-03-01	0.10592919289644327	0.3973558894258221	0	0	2.74833e+16	6169955241961500	WNT5A;HMGA2;SIRT1
positive regulation of protein kinase B signaling (GO:0051897)	7/161	0.10728113739185764	0.3973558894258221	0	0	1.7949e+16	4006755090207890	OSBPL8;TCF7L2;IRS1;ERBB4;FRS2;TGFBR1;IGF1R
regulation of I-kappaB kinase/NF-kappaB signaling (GO:0043122)	9/224	0.10747463206806197	0.3973558894258221	0	0	1654517727792600	3.6904e+16	NDFIP2;PRKCB;TRAF6;MIER1;WNT5A;PELI1;ATP2C1;SIRT1;MALT1
regulation of actin filament polymerization (GO:0030833)	1973-04-01	0.1081778711663959	0.3973558894258221	0	0	2.28521e+16	50822585441012	CDC42EP3;LMOD1;PAK3;SSH2
chromatin assembly (GO:0031497)	1973-04-01	0.1081778711663959	0.3973558894258221	0	0	2.28521e+16	50822585441012	RBBP4;ATRX;HMGA2;SIRT1
response to molecule of bacterial origin (GO:0002237)	1973-04-01	0.1081778711663959	0.3973558894258221	0	0	2.28521e+16	50822585441012	RPS6KA3;FZD5;PELI1;TLR4
neurotransmitter transport (GO:0006836)	1973-04-01	0.1081778711663959	0.3973558894258221	0	0	2.28521e+16	50822585441012	SNAP25;SLC38A1;GAD1;SLC1A2
cell junction assembly (GO:0034329)	5/102	0.1104575399199092	0.3973558894258221	0	0	203314893973682	447927939953379	CDC42;GPM6A;NLGN1;FZD5;PTEN
intrinsic apoptotic signaling pathway (GO:0097193)	5/102	0.1104575399199092	0.3973558894258221	0	0	203314893973682	447927939953379	BCL2L11;CUL3;GSKIP;PDK1;HIPK2
positive regulation of cell growth (GO:0030307)	5/102	0.1104575399199092	0.3973558894258221	0	0	203314893973682	447927939953379	CDC42;RPS6KA3;MACF1;USP47;TGFBR1
positive regulation of vasculature development (GO:1904018)	5/102	0.1104575399199092	0.3973558894258221	0	0	203314893973682	447927939953379	PRKCB;WNT5A;HMGA2;SIRT1;HIPK2
artery development (GO:0060840)	2023-02-01	0.11076051729671896	0.3973558894258221	0	0	3.74834e+16	8247791981088940	ROBO2;TGFBR1
DNA methylation (GO:0006306)	2023-02-01	0.11076051729671896	0.3973558894258221	0	0	3.74834e+16	8247791981088940	ATRX;DNMT3B
regulation of protein export from nucleus (GO:0046825)	2023-02-01	0.11076051729671896	0.3973558894258221	0	0	3.74834e+16	8247791981088940	TCF7L2;PTPN14
regulation of release of sequestered calcium ion into cytosol by sarcoplasmic reticulum (GO:0010880)	2023-02-01	0.11076051729671896	0.3973558894258221	0	0	3.74834e+16	8247791981088940	PDE4D;DMD
regulation of SMAD protein signal transduction (GO:0060390)	2023-02-01	0.11076051729671896	0.3973558894258221	0	0	3.74834e+16	8247791981088940	WWTR1;TGFBR1
glucose 6-phosphate metabolic process (GO:0051156)	2023-02-01	0.11076051729671896	0.3973558894258221	0	0	3.74834e+16	8247791981088940	PGM2;PGM2L1
response to nutrient levels (GO:0031667)	2023-02-01	0.11076051729671896	0.3973558894258221	0	0	3.74834e+16	8247791981088940	PRKAA1;RPS6KB1
positive regulation of histone acetylation (GO:0035066)	2023-02-01	0.11076051729671896	0.3973558894258221	0	0	3.74834e+16	8247791981088940	LIF;PPARGC1A
protein deacylation (GO:0035601)	2023-02-01	0.11076051729671896	0.3973558894258221	0	0	3.74834e+16	8247791981088940	HDAC4;SIRT1
determination of heart left/right asymmetry (GO:0061371)	1947-03-01	0.11117540487198639	0.3973558894258221	0	0	2.68573e+16	5.8996e+16	MEF2C;VANGL2;TBX22
embryonic heart tube morphogenesis (GO:0003143)	1947-03-01	0.11117540487198639	0.3973558894258221	0	0	2.68573e+16	5.8996e+16	MEF2C;VANGL2;TBX22
epithelial to mesenchymal transition (GO:0001837)	1947-03-01	0.11117540487198639	0.3973558894258221	0	0	2.68573e+16	5.8996e+16	WNT5A;HMGA2;TGFBR1
regulation of peptide hormone secretion (GO:0090276)	1974-04-01	0.11224879804301884	0.3973558894258221	0	0	225244856563315	4.92619e+16	SNAP25;RAP1A;ENSA;RFX3
regulation of stress fiber assembly (GO:0051492)	1974-04-01	0.11224879804301884	0.3973558894258221	0	0	225244856563315	4.92619e+16	CDC42;PHLDB2;TGFBR1;CLASP2
cellular response to interleukin-12 (GO:0071349)	1948-03-01	0.11651912275224956	0.3973558894258221	0	0	2625910931174080	564492040221388	CDC42;HNRNPDL;PITPNA
regulation of interleukin-2 production (GO:0032663)	1948-03-01	0.11651912275224956	0.3973558894258221	0	0	2625910931174080	564492040221388	PDE4D;TRAF6;MALT1
Golgi to plasma membrane transport (GO:0006893)	1948-03-01	0.11651912275224956	0.3973558894258221	0	0	2625910931174080	564492040221388	MACF1;RAB31;STEAP2
positive regulation of DNA repair (GO:0045739)	1948-03-01	0.11651912275224956	0.3973558894258221	0	0	2625910931174080	564492040221388	RNF168;SLF2;SIRT1
[truncated: 2,080 more rows]

## Sheet: Table S1 caption
Gene Ontology (GO) table of overexpressed (miR-612) and underexpressed miR targets. Performed with the Enrichr tool (http://amp.pharm.mssm.edu/Enrichr).
